# Supplementary material for: Middle–Late Triassic sedimentary provenance of the southern Junggar Basin and its link with the post-orogenic tectonic evolution of Central Asia
Source: Sci Rep. 2021 Aug 23;11:17041. doi: 10.1038/s41598-021-96455-9 (PMC8382705; doi:10.1038/s41598-021-96455-9)
Supplement: Supplementary file 1 — Supplementary Tables. [file 41598_2021_96455_MOESM1_ESM.xlsx]

## Sheet: PlotDat2
Source sheet	Supplementary Table S1	0	0	200	0	0	0
Plot name	ProbDens1	1	0	250	0	1999	0
Plot Type	16	2	0	250	30
1st free col	9	3	0	200	30
Sigma Level	1	4	0	200	0
Absolute Errs	TRUE	5	0	ErrBox	ErrBox
Symbol Type	1	6	0	250	0
Inverse Plot	FALSE	7	0	300	0
Color Plot	TRUE	8	0	300	109
3D plot	FALSE	9	0	250	109
Linear	FALSE	10	0	250	0
Data Range	O5:P731	11	0	ErrBox	ErrBox
Filled Symbols	TRUE	12	0	300	0
ConcAge	FALSE	13	0	350	0
ConcSwap	FALSE	14	0	350	381
1st Symbol-row	1	15	0	300	381
		16	0	300	0
		17	0	ErrBox	ErrBox
		18	0	350	0
		19	0	400	0
		20	0	400	47
		21	0	350	47
		22	0	350	0
		23	0	ErrBox	ErrBox
		24	0	400	0
		25	0	450	0
		26	0	450	67
		27	0	400	67
		28	0	400	0
		29	0	ErrBox	ErrBox
		30	0	450	0
		31	0	500	0
		32	0	500	53
		33	0	450	53
		34	0	450	0
		35	0	ErrBox	ErrBox
		36	0	500	0
		37	0	550	0
		38	0	550	15
		39	0	500	15
		40	0	500	0
		41	0	ErrBox	ErrBox
		42	0	550	0
		43	0	600	0
		44	0	600	3
		45	0	550	3
		46	0	550	0
		47	0	ErrBox	ErrBox
		48	0	600	0
		49	0	650	0
		50	0	650	1
		51	0	600	1
		52	0	600	0
		53	0	ErrBox	ErrBox
		54	0	700	0
		55	0	750	0
		56	0	750	1
		57	0	700	1
		58	0	700	0
		59	0	ErrBox	ErrBox
		60	0	850	0
		61	0	900	0
		62	0	900	2
		63	0	850	2
		64	0	850	0
		65	0	ErrBox	ErrBox
		66	0	950	0
		67	0	1000	0
		68	0	1000	1
		69	0	950	1
		70	0	950	0
		71	0	ErrBox	ErrBox
		72	0	1150	0
		73	0	1200	0
		74	0	1200	1
		75	0	1150	1
		76	0	1150	0
		77	0	ErrBox	ErrBox
		78	0	1250	0
		79	0	1300	0
		80	0	1300	1
		81	0	1250	1
		82	0	1250	0
		83	0	ErrBox	ErrBox
		84	0	1650	0
		85	0	1700	0
		86	0	1700	1
		87	0	1650	1
		88	0	1650	0
		89	0	ErrBox	ErrBox
		90	0	1750	0
		91	0	1800	0
		92	0	1800	1
		93	0	1750	1
		94	0	1750	0
		95	0	ErrBox	ErrBox
		96	0	1850	0
		97	0	1900	0
		98	0	1900	3
		99	0	1850	3
		100	0	1850	0
		101	0	ErrBox	ErrBox
		102	0
		103	0
		104	0
		105	0
		106	0
		107	0
		108	0
		109	0
		110	0
		111	0
		112	0
		113	0
		114	0
		115	0
		116	0
		117	0
		118	0
		119	0
		120	0
		121	0
		122	0
		123	0
		124	0
		125	0
		126	0
		127	0
		128	0
		129	0
		130	0
		131	0
		132	0
		133	0
		134	0
		135	0
		136	0
		137	0
		138	0
		139	0
		140	0
		141	0
		142	0
		143	0
		144	0
		145	0
		146	0
		147	0
		148	0
		149	0
		150	0
		151	0
		152	0
		153	0
		154	0
		155	0
		156	0
		157	0
		158	0
		159	0
		160	0
		161	0
		162	0
		163	0
		164	0
		165	0
		166	0
		167	0
		168	0
		169	0
		170	0
		171	0
		172	0
		173	0
		174	0
		175	0
		176	0
		177	0
		178	0
		179	0
		180	0
		181	0
		182	0
		183	0
		184	0
		185	0
		186	0
		187	0
		188	0
		189	0
		190	0
		191	0
		192	0
		193	0
		194	0
		195	0
		196	0
		197	0
		198	0
		199	0
		200	0
		201	0
		202	0
		203	1.75367e-09
		204	5.57314e-09
		205	1.66383e-08
		206	4.66633e-08
		207	1.22942e-07
		208	3.04283e-07
		209	7.0748e-07
		210	1.54528e-06
		211	3.1707e-06
		212	6.11515e-06
		213	1.10824e-05
		214	1.88875e-05
		215	3.03061e-05
		216	4.58878e-05
		217	6.58424e-05
		218	9.02983e-05
		219	0.000120381
		220	0.00016047
		221	0.000220054
		222	0.000309804
		223	0.00042761
		224	0.000545983
		225	0.000625431
		226	0.000653799
		227	0.000668475
		228	0.000730274
		229	0.000877161
		230	0.00110272
		231	0.00136571
		232	0.0016113
		233	0.00179162
		234	0.00188186
		235	0.00188781
		236	0.00184163
		237	0.00178718
		238	0.00176186
		239	0.00178268
		240	0.00184309
		241	0.00192124
		242	0.00199401
		243	0.00204727
		244	0.00207622
		245	0.00207857
		246	0.00204971
		247	0.00198591
		248	0.00189198
		249	0.00178453
		250	0.00168561
		251	0.00161102
		252	0.00156214
		253	0.00152711
		254	0.00148978
		255	0.00143952
		256	0.00137534
		257	0.00130258
		258	0.00122594
		259	0.00114495
		260	0.0010559
		261	0.000958322
		262	0.000860517
		263	0.000779245
		264	0.000733034
		265	0.000732747
		266	0.000774666
		267	0.000840122
		268	0.000902545
		269	0.000939024
		270	0.000940448
		271	0.000914978
		272	0.00088343
		273	0.000870018
		274	0.000893707
		275	0.000963717
		276	0.00107952
		277	0.00123385
		278	0.00141748
		279	0.00162448
		280	0.00185636
		281	0.00212247
		282	0.00243519
		283	0.0028019
		284	0.00321888
		285	0.0036721
		286	0.00414555
		287	0.00463157
		288	0.00513568
		289	0.0056716
		290	0.00624922
		291	0.00686369
		292	0.00749318
		293	0.00810731
		294	0.00868097
		295	0.00920538
		296	0.00968956
		297	0.0101513
		298	0.0106027
		299	0.0110386
		300	0.0114372
		301	0.0117705
		302	0.0120204
		303	0.0121889
		304	0.0122991
		305	0.0123871
		306	0.0124898
		307	0.0126323
		308	0.012821
		309	0.0130444
		310	0.013281
		311	0.0135103
		312	0.0137176
		313	0.0138925
		314	0.0140264
		315	0.0141131
		316	0.0141504
		317	0.014138
		318	0.0140683
		319	0.0139199
		320	0.0136626
		321	0.0132772
		322	0.0127755
		323	0.0122064
		324	0.0116418
		325	0.0111503
		326	0.0107736
		327	0.0105166
		328	0.0103519
		329	0.0102341
		330	0.0101158
		331	0.0099603
		332	0.00974868
		333	0.00947916
		334	0.00916175
		335	0.00881108
		336	0.0084408
		337	0.00806094
		338	0.00767741
		339	0.00729274
		340	0.00690774
		341	0.0065237
		342	0.00614411
		343	0.00577436
		344	0.00541954
		345	0.00508167
		346	0.00475857
		347	0.00444494
		348	0.00413524
		349	0.00382655
		350	0.00352026
		351	0.00322185
		352	0.0029393
		353	0.00268066
		354	0.00245206
		355	0.00225651
		356	0.00209372
		357	0.00196059
		358	0.00185201
		359	0.00176164
		360	0.00168279
		361	0.0016093
		362	0.0015364
		363	0.00146139
		364	0.00138375
		365	0.00130465
		366	0.001226
		367	0.00114947
		368	0.00107586
		369	0.00100524
		370	0.000937638
		371	0.000874038
		372	0.00081696
		373	0.00077032
		374	0.000738498
		375	0.000724963
		376	0.00073108
		377	0.00075567
		378	0.000795448
		379	0.000846154
		380	0.000903835
		381	0.000965708
		382	0.00103027
		383	0.00109675
		384	0.00116423
		385	0.00123085
		386	0.00129353
		387	0.00134829
		388	0.0013909
		389	0.00141769
		390	0.00142612
		391	0.00141511
		392	0.00138499
		393	0.00133738
		394	0.00127502
		395	0.00120159
		396	0.00112148
		397	0.00103943
		398	0.000960128
		399	0.000887726
		400	0.000825447
		401	0.000775323
		402	0.000738189
		403	0.000713865
		404	0.000701545
		405	0.00070026
		406	0.000709369
		407	0.000728917
		408	0.000759864
		409	0.000804077
		410	0.000864123
		411	0.000942871
		412	0.00104288
		413	0.00116557
		414	0.00131026
		415	0.00147322
		416	0.00164707
		417	0.00182086
		418	0.00198109
		419	0.00211375
		420	0.00220697
		421	0.00225358
		422	0.00225304
		423	0.00221187
		424	0.00214254
		425	0.00206111
		426	0.00198407
		427	0.00192538
		428	0.00189426
		429	0.00189405
		430	0.00192264
		431	0.0019739
		432	0.00203996
		433	0.00211347
		434	0.00218933
		435	0.00226538
		436	0.00234186
		437	0.00242019
		438	0.0025015
		439	0.00258551
		440	0.00267023
		441	0.00275249
		442	0.00282885
		443	0.00289664
		444	0.00295457
		445	0.00300273
		446	0.00304221
		447	0.00307423
		448	0.00309941
		449	0.00311731
		450	0.0031263
		451	0.00312395
		452	0.0031076
		453	0.00307503
		454	0.00302504
		455	0.00295772
		456	0.00287447
		457	0.0027778
		458	0.00267089
		459	0.00255722
		460	0.00244019
		461	0.00232285
		462	0.00220775
		463	0.00209689
		464	0.0019917
		465	0.00189295
		466	0.00180072
		467	0.00171439
		468	0.00163267
		469	0.00155385
		470	0.00147606
		471	0.00139778
		472	0.00131817
		473	0.0012374
		474	0.00115669
		475	0.00107818
		476	0.00100462
		477	0.000938928
		478	0.000883729
		479	0.000841012
		480	0.000811838
		481	0.000796194
		482	0.000792913
		483	0.000799714
		484	0.000813296
		485	0.000829575
		486	0.000844067
		487	0.000852392
		488	0.00085087
		489	0.000837115
		490	0.00081044
		491	0.000772042
		492	0.000724811
		493	0.000672871
		494	0.000620888
		495	0.000573347
		496	0.000533933
		497	0.00050512
		498	0.00048803
		499	0.000482515
		500	0.000487407
		501	0.000500828
		502	0.000520472
		503	0.000543862
		504	0.000568504
		505	0.000592016
		506	0.000612233
		507	0.000627316
		508	0.000635883
		509	0.000637127
		510	0.000630899
		511	0.000617736
		512	0.000598808
		513	0.000575768
		514	0.000550578
		515	0.000525258
		516	0.000501685
		517	0.000481406
		518	0.000465512
		519	0.000454555
		520	0.00044853
		521	0.000446894
		522	0.000448634
		523	0.000452378
		524	0.00045653
		525	0.000459441
		526	0.000459584
		527	0.000455733
		528	0.000447086
		529	0.000433364
		530	0.00041482
		531	0.000392196
		532	0.00036659
		533	0.000339312
		534	0.000311691
		535	0.000284917
		536	0.000259894
		537	0.000237181
		538	0.000216968
		539	0.00019913
		540	0.000183316
		541	0.000169067
		542	0.000155945
		543	0.000143618
		544	0.000131936
		545	0.000120954
		546	0.000110911
		547	0.000102186
		548	9.52194e-05
		549	9.04427e-05
		550	8.82032e-05
		551	8.87074e-05
		552	9.19809e-05
		553	9.78473e-05
		554	0.000105935
		555	0.00011568
		556	0.000126367
		557	0.000137172
		558	0.000147221
		559	0.000155658
		560	0.000161706
		561	0.000164752
		562	0.000164402
		563	0.000160515
		564	0.000153226
		565	0.000142927
		566	0.000130223
		567	0.000115868
		568	0.000100681
		569	8.54716e-05
		570	7.09639e-05
		571	5.77531e-05
		572	4.62735e-05
		573	3.67947e-05
		574	2.944e-05
		575	2.4214e-05
		576	2.1035e-05
		577	1.97664e-05
		578	2.02416e-05
		579	2.22779e-05
		580	2.56826e-05
		581	3.02503e-05
		582	3.57565e-05
		583	4.195e-05
		584	4.85489e-05
		585	5.52418e-05
		586	6.16956e-05
		587	6.75709e-05
		588	7.25426e-05
		589	7.63234e-05
		590	7.86877e-05
		591	7.94906e-05
		592	7.86796e-05
		593	7.63075e-05
		594	7.25119e-05
		595	6.75131e-05
		596	6.15891e-05
		597	5.50499e-05
		598	4.8211e-05
		599	4.13688e-05
		600	3.47805e-05
		601	2.86507e-05
		602	2.31245e-05
		603	1.82872e-05
		604	1.41696e-05
		605	1.07573e-05
		606	8.00182e-06
		607	5.8319e-06
		608	4.16455e-06
		609	2.91382e-06
		610	1.99754e-06
		611	1.34172e-06
		612	8.83016e-07
		613	5.69391e-07
		614	3.59741e-07
		615	2.22692e-07
		616	1.3507e-07
		617	8.25724e-08
		618	5.11192e-08
		619	3.48282e-08
		620	2.98104e-08
		621	3.48282e-08
		622	5.11192e-08
		623	8.25724e-08
		624	1.3507e-07
		625	2.22692e-07
		626	3.59741e-07
		627	5.69391e-07
		628	8.83016e-07
		629	1.34172e-06
		630	1.99754e-06
		631	2.91382e-06
		632	4.16455e-06
		633	5.8319e-06
		634	8.00182e-06
		635	1.07573e-05
		636	1.41696e-05
		637	1.82872e-05
		638	2.31245e-05
		639	2.86507e-05
		640	3.47805e-05
		641	4.13688e-05
		642	4.8211e-05
		643	5.50499e-05
		644	6.15891e-05
		645	6.75131e-05
		646	7.25119e-05
		647	7.63075e-05
		648	7.86796e-05
		649	7.94865e-05
		650	7.86796e-05
		651	7.63075e-05
		652	7.25119e-05
		653	6.75131e-05
		654	6.15891e-05
		655	5.50499e-05
		656	4.8211e-05
		657	4.13688e-05
		658	3.47805e-05
		659	2.86507e-05
		660	2.31245e-05
		661	1.82872e-05
		662	1.41696e-05
		663	1.07573e-05
		664	8.00182e-06
		665	5.83347e-06
		666	4.16734e-06
		667	2.91867e-06
		668	2.00585e-06
		669	1.35576e-06
		670	9.06347e-07
		671	6.07559e-07
		672	4.21212e-07
		673	3.20158e-07
		674	2.87211e-07
		675	3.14077e-07
		676	4.00478e-07
		677	5.53559e-07
		678	7.87544e-07
		679	1.1236e-06
		680	1.58973e-06
		681	2.22061e-06
		682	3.05585e-06
		683	4.14434e-06
		684	5.53342e-06
		685	7.27354e-06
		686	9.41267e-06
		687	1.1992e-05
		688	1.50414e-05
		689	1.85736e-05
		690	2.25798e-05
		691	2.70245e-05
		692	3.18426e-05
		693	3.69381e-05
		694	4.21846e-05
		695	4.74295e-05
		696	5.24996e-05
		697	5.72109e-05
		698	6.13783e-05
		699	6.48284e-05
		700	6.74109e-05
		701	6.90095e-05
		702	6.95507e-05
		703	6.90095e-05
		704	6.74109e-05
		705	6.48284e-05
		706	6.13783e-05
		707	5.72109e-05
		708	5.24996e-05
		709	4.74295e-05
		710	4.21846e-05
		711	3.69381e-05
		712	3.18426e-05
		713	2.70245e-05
		714	2.25798e-05
		715	1.85736e-05
		716	1.50414e-05
		717	1.1992e-05
		718	9.41267e-06
		719	7.27354e-06
		720	5.53342e-06
		721	4.14434e-06
		722	3.05585e-06
		723	2.21831e-06
		724	1.58535e-06
		725	1.11543e-06
		726	7.72639e-07
		727	5.26894e-07
		728	3.5374e-07
		729	2.33808e-07
		730	1.52142e-07
		731	9.74656e-08
		732	6.14708e-08
		733	3.81681e-08
		734	2.33317e-08
		735	1.40412e-08
		736	8.31916e-09
		737	4.85252e-09
		738	2.78657e-09
		739	1.57538e-09
		740	0
		741	0
		742	0
		743	0
		744	0
		745	0
		746	0
		747	0
		748	0
		749	0
		750	0
		751	0
		752	0
		753	0
		754	0
		755	0
		756	0
		757	0
		758	0
		759	0
		760	0
		761	0
		762	0
		763	0
		764	0
		765	0
		766	0
		767	0
		768	0
		769	0
		770	0
		771	0
		772	0
		773	0
		774	0
		775	0
		776	0
		777	0
		778	0
		779	0
		780	0
		781	0
		782	0
		783	0
		784	0
		785	0
		786	0
		787	0
		788	0
		789	0
		790	0
		791	0
		792	0
		793	0
		794	0
		795	0
		796	0
		797	0
		798	0
		799	0
		800	0
		801	0
		802	0
		803	0
		804	1.41435e-09
		805	2.22926e-09
		806	3.47873e-09
		807	5.37451e-09
		808	8.2208e-09
		809	1.24493e-08
		810	1.86653e-08
		811	2.77065e-08
		812	4.07179e-08
		813	5.92442e-08
		814	8.53421e-08
		815	1.21713e-07
		816	1.71858e-07
		817	2.40247e-07
		818	3.32509e-07
		819	4.55624e-07
		820	6.18111e-07
		821	8.31615e-07
		822	1.1062e-06
		823	1.45689e-06
		824	1.89979e-06
		825	2.4529e-06
		826	3.13582e-06
		827	3.96944e-06
		828	4.97536e-06
		829	6.17512e-06
		830	7.58938e-06
		831	9.2368e-06
		832	1.11329e-05
		833	1.32889e-05
		834	1.57104e-05
		835	1.83964e-05
		836	2.13381e-05
		837	2.45189e-05
		838	2.79134e-05
		839	3.14879e-05
		840	3.52011e-05
		841	3.90054e-05
		842	4.2848e-05
		843	4.66735e-05
		844	5.04257e-05
		845	5.40503e-05
		846	5.74971e-05
		847	6.07224e-05
		848	6.36903e-05
		849	6.63743e-05
		850	6.87576e-05
		851	7.08332e-05
		852	7.26027e-05
		853	7.40748e-05
		854	7.52635e-05
		855	7.61858e-05
		856	7.68588e-05
		857	7.72978e-05
		858	7.75143e-05
		859	7.75143e-05
		860	7.72978e-05
		861	7.68588e-05
		862	7.61858e-05
		863	7.52635e-05
		864	7.40748e-05
		865	7.26027e-05
		866	7.08332e-05
		867	6.87576e-05
		868	6.63743e-05
		869	6.36903e-05
		870	6.07224e-05
		871	5.74971e-05
		872	5.40503e-05
		873	5.04257e-05
		874	4.66735e-05
		875	4.2848e-05
		876	3.90054e-05
		877	3.52011e-05
		878	3.14879e-05
		879	2.79134e-05
		880	2.45189e-05
		881	2.13381e-05
		882	1.83964e-05
		883	1.57104e-05
		884	1.32889e-05
		885	1.11329e-05
		886	9.2368e-06
		887	7.58938e-06
		888	6.17512e-06
		889	4.97536e-06
		890	3.96944e-06
		891	3.13582e-06
		892	2.4529e-06
		893	1.89979e-06
		894	1.45689e-06
		895	1.1062e-06
		896	8.31615e-07
		897	6.18111e-07
		898	4.55624e-07
		899	3.32509e-07
		900	2.40247e-07
		901	1.71858e-07
		902	1.21713e-07
		903	8.53421e-08
		904	5.92442e-08
		905	4.07179e-08
		906	2.77065e-08
		907	1.86653e-08
		908	1.24493e-08
		909	8.2208e-09
		910	5.37451e-09
		911	3.47873e-09
		912	2.22926e-09
		913	1.41435e-09
		914	0
		915	0
		916	0
		917	0
		918	0
		919	0
		920	0
		921	0
		922	1.65001e-09
		923	2.484e-09
		924	3.70876e-09
		925	5.49181e-09
		926	8.06518e-09
		927	1.17469e-08
		928	1.69685e-08
		929	2.43094e-08
		930	3.45394e-08
		931	4.86707e-08
		932	6.8019e-08
		933	9.42767e-08
		934	1.29595e-07
		935	1.76679e-07
		936	2.38886e-07
		937	3.20337e-07
		938	4.26025e-07
		939	5.61919e-07
		940	7.3506e-07
		941	9.53637e-07
		942	1.22703e-06
		943	1.5658e-06
		944	1.98166e-06
		945	2.48732e-06
		946	3.09632e-06
		947	3.8227e-06
		948	4.68065e-06
		949	5.68398e-06
		950	6.84558e-06
		951	8.1767e-06
		952	9.68627e-06
		953	1.13801e-05
		954	1.32601e-05
		955	1.53235e-05
		956	1.75622e-05
		957	1.99624e-05
		958	2.25038e-05
		959	2.516e-05
		960	2.78982e-05
		961	3.06797e-05
		962	3.3461e-05
		963	3.61939e-05
		964	3.88279e-05
		965	4.13108e-05
		966	4.35906e-05
		967	4.56177e-05
		968	4.73462e-05
		969	4.87357e-05
		970	4.97531e-05
		971	5.03738e-05
		972	5.05823e-05
		973	5.03738e-05
		974	4.97531e-05
		975	4.87357e-05
		976	4.73462e-05
		977	4.56177e-05
		978	4.35906e-05
		979	4.13108e-05
		980	3.88279e-05
		981	3.61939e-05
		982	3.3461e-05
		983	3.06797e-05
		984	2.78982e-05
		985	2.516e-05
		986	2.25038e-05
		987	1.99624e-05
		988	1.75622e-05
		989	1.53235e-05
		990	1.32601e-05
		991	1.13801e-05
		992	9.68627e-06
		993	8.1767e-06
		994	6.84558e-06
		995	5.68398e-06
		996	4.68065e-06
		997	3.8227e-06
		998	3.09632e-06
		999	2.48732e-06
		1000	1.98166e-06
		1001	1.5658e-06
		1002	1.22703e-06
		1003	9.53637e-07
		1004	7.3506e-07
		1005	5.61919e-07
		1006	4.26025e-07
		1007	3.20337e-07
		1008	2.38886e-07
		1009	1.76679e-07
		1010	1.29595e-07
		1011	9.42767e-08
		1012	6.8019e-08
		1013	4.86707e-08
		1014	3.45394e-08
		1015	2.43094e-08
		1016	1.69685e-08
		1017	1.17469e-08
		1018	8.06518e-09
		1019	5.49181e-09
		1020	3.70876e-09
		1021	2.484e-09
		1022	1.65001e-09
		1023	0
		1024	0
		1025	0
		1026	0
		1027	0
		1028	0
		1029	0
		1030	0
		1031	0
		1032	0
		1033	0
		1034	0
		1035	0
		1036	0
		1037	0
		1038	0
		1039	0
		1040	0
		1041	0
		1042	0
		1043	0
		1044	0
		1045	0
		1046	0
		1047	0
		1048	0
		1049	0
		1050	0
		1051	0
		1052	0
		1053	0
		1054	0
		1055	0
		1056	0
		1057	0
		1058	0
		1059	0
		1060	0
		1061	0
		1062	0
		1063	0
		1064	0
		1065	0
		1066	0
		1067	0
		1068	0
		1069	0
		1070	0
		1071	0
		1072	0
		1073	0
		1074	0
		1075	0
		1076	0
		1077	0
		1078	0
		1079	0
		1080	0
		1081	0
		1082	0
		1083	0
		1084	0
		1085	0
		1086	0
		1087	0
		1088	0
		1089	0
		1090	0
		1091	0
		1092	0
		1093	0
		1094	0
		1095	0
		1096	0
		1097	0
		1098	0
		1099	0
		1100	0
		1101	0
		1102	0
		1103	0
		1104	0
		1105	0
		1106	0
		1107	0
		1108	0
		1109	0
		1110	0
		1111	0
		1112	0
		1113	0
		1114	1.41435e-09
		1115	2.22926e-09
		1116	3.47873e-09
		1117	5.37451e-09
		1118	8.2208e-09
		1119	1.24493e-08
		1120	1.86653e-08
		1121	2.77065e-08
		1122	4.07179e-08
		1123	5.92442e-08
		1124	8.53421e-08
		1125	1.21713e-07
		1126	1.71858e-07
		1127	2.40247e-07
		1128	3.32509e-07
		1129	4.55624e-07
		1130	6.18111e-07
		1131	8.30201e-07
		1132	1.10397e-06
		1133	1.45341e-06
		1134	1.89442e-06
		1135	2.44468e-06
		1136	3.12337e-06
		1137	3.95078e-06
		1138	4.94765e-06
		1139	6.1344e-06
		1140	7.53013e-06
		1141	9.15145e-06
		1142	1.10112e-05
		1143	1.3117e-05
		1144	1.54702e-05
		1145	1.80638e-05
		1146	2.08825e-05
		1147	2.39008e-05
		1148	2.70832e-05
		1149	3.03839e-05
		1150	3.37477e-05
		1151	3.7111e-05
		1152	4.04033e-05
		1153	4.35501e-05
		1154	4.64749e-05
		1155	4.91026e-05
		1156	5.13627e-05
		1157	5.31922e-05
		1158	5.45388e-05
		1159	5.53631e-05
		1160	5.56406e-05
		1161	5.53631e-05
		1162	5.45388e-05
		1163	5.31922e-05
		1164	5.13627e-05
		1165	4.91026e-05
		1166	4.64749e-05
		1167	4.35501e-05
		1168	4.04033e-05
		1169	3.7111e-05
		1170	3.37477e-05
		1171	3.03839e-05
		1172	2.70832e-05
		1173	2.39008e-05
		1174	2.08825e-05
		1175	1.80638e-05
		1176	1.54702e-05
		1177	1.3117e-05
		1178	1.10112e-05
		1179	9.15145e-06
		1180	7.53013e-06
		1181	6.1344e-06
		1182	4.94765e-06
		1183	3.95078e-06
		1184	3.12337e-06
		1185	2.44468e-06
		1186	1.89442e-06
		1187	1.45341e-06
		1188	1.10397e-06
		1189	8.30201e-07
		1190	6.18111e-07
		1191	4.55624e-07
		1192	3.32509e-07
		1193	2.40247e-07
		1194	1.71858e-07
		1195	1.21713e-07
		1196	8.53421e-08
		1197	5.92442e-08
		1198	4.07179e-08
		1199	2.77065e-08
		1200	1.86653e-08
		1201	1.24493e-08
		1202	8.2208e-09
		1203	5.37451e-09
		1204	3.47873e-09
		1205	2.22926e-09
		1206	1.41435e-09
		1207	0
		1208	0
		1209	0
		1210	0
		1211	0
		1212	0
		1213	0
		1214	0
		1215	0
		1216	0
		1217	0
		1218	0
		1219	0
		1220	0
		1221	0
		1222	1.59233e-09
		1223	2.19038e-09
		1224	2.99771e-09
		1225	4.08174e-09
		1226	5.52948e-09
		1227	7.4526e-09
		1228	9.99346e-09
		1229	1.33324e-08
		1230	1.76964e-08
		1231	2.33692e-08
		1232	3.07036e-08
		1233	4.01345e-08
		1234	5.21953e-08
		1235	6.75349e-08
		1236	8.6938e-08
		1237	1.11346e-07
		1238	1.41881e-07
		1239	1.7987e-07
		1240	2.26871e-07
		1241	2.84696e-07
		1242	3.55441e-07
		1243	4.41508e-07
		1244	5.45624e-07
		1245	6.70862e-07
		1246	8.20647e-07
		1247	9.98768e-07
		1248	1.20936e-06
		1249	1.45691e-06
		1250	1.7462e-06
		1251	2.08227e-06
		1252	2.4704e-06
		1253	2.91595e-06
		1254	3.42434e-06
		1255	4.00091e-06
		1256	4.65077e-06
		1257	5.37867e-06
		1258	6.18883e-06
		1259	7.08479e-06
		1260	8.06919e-06
		1261	9.14359e-06
		1262	1.03083e-05
		1263	1.15623e-05
		1264	1.29027e-05
		1265	1.43254e-05
		1266	1.58239e-05
		1267	1.73903e-05
		1268	1.90144e-05
		1269	2.06844e-05
		1270	2.23866e-05
		1271	2.41055e-05
		1272	2.58244e-05
		1273	2.7525e-05
		1274	2.91883e-05
		1275	3.07946e-05
		1276	3.23239e-05
		1277	3.37566e-05
		1278	3.50733e-05
		1279	3.6256e-05
		1280	3.72878e-05
		1281	3.81538e-05
		1282	3.88412e-05
		1283	3.93398e-05
		1284	3.9642e-05
		1285	3.97433e-05
		1286	3.9642e-05
		1287	3.93398e-05
		1288	3.88412e-05
		1289	3.81538e-05
		1290	3.72878e-05
		1291	3.6256e-05
		1292	3.50733e-05
		1293	3.37566e-05
		1294	3.23239e-05
		1295	3.07946e-05
		1296	2.91883e-05
		1297	2.7525e-05
		1298	2.58244e-05
		1299	2.41055e-05
		1300	2.23866e-05
		1301	2.06844e-05
		1302	1.90144e-05
		1303	1.73903e-05
		1304	1.58239e-05
		1305	1.43254e-05
		1306	1.29027e-05
		1307	1.15623e-05
		1308	1.03083e-05
		1309	9.14359e-06
		1310	8.06919e-06
		1311	7.08479e-06
		1312	6.18883e-06
		1313	5.37867e-06
		1314	4.65077e-06
		1315	4.00091e-06
		1316	3.42434e-06
		1317	2.91595e-06
		1318	2.4704e-06
		1319	2.08227e-06
		1320	1.7462e-06
		1321	1.45691e-06
		1322	1.20936e-06
		1323	9.98768e-07
		1324	8.20647e-07
		1325	6.70862e-07
		1326	5.45624e-07
		1327	4.41508e-07
		1328	3.55441e-07
		1329	2.84696e-07
		1330	2.26871e-07
		1331	1.7987e-07
		1332	1.41881e-07
		1333	1.11346e-07
		1334	8.6938e-08
		1335	6.75349e-08
		1336	5.21953e-08
		1337	4.01345e-08
		1338	3.07036e-08
		1339	2.33692e-08
		1340	1.76964e-08
		1341	1.33324e-08
		1342	9.99346e-09
		1343	7.4526e-09
		1344	5.52948e-09
		1345	4.08174e-09
		1346	2.99771e-09
		1347	2.19038e-09
		1348	1.59233e-09
		1349	0
		1350	0
		1351	0
		1352	0
		1353	0
		1354	0
		1355	0
		1356	0
		1357	0
		1358	0
		1359	0
		1360	0
		1361	0
		1362	0
		1363	0
		1364	0
		1365	0
		1366	0
		1367	0
		1368	0
		1369	0
		1370	0
		1371	0
		1372	0
		1373	0
		1374	0
		1375	0
		1376	0
		1377	0
		1378	0
		1379	0
		1380	0
		1381	0
		1382	0
		1383	0
		1384	0
		1385	0
		1386	0
		1387	0
		1388	0
		1389	0
		1390	0
		1391	0
		1392	0
		1393	0
		1394	0
		1395	0
		1396	0
		1397	0
		1398	0
		1399	0
		1400	0
		1401	0
		1402	0
		1403	0
		1404	0
		1405	0
		1406	0
		1407	0
		1408	0
		1409	0
		1410	0
		1411	0
		1412	0
		1413	0
		1414	0
		1415	0
		1416	0
		1417	0
		1418	0
		1419	0
		1420	0
		1421	0
		1422	0
		1423	0
		1424	0
		1425	0
		1426	0
		1427	0
		1428	0
		1429	0
		1430	0
		1431	0
		1432	0
		1433	0
		1434	0
		1435	0
		1436	0
		1437	0
		1438	0
		1439	0
		1440	0
		1441	0
		1442	0
		1443	0
		1444	0
		1445	0
		1446	0
		1447	0
		1448	0
		1449	0
		1450	0
		1451	0
		1452	0
		1453	0
		1454	0
		1455	0
		1456	0
		1457	0
		1458	0
		1459	0
		1460	0
		1461	0
		1462	0
		1463	0
		1464	0
		1465	0
		1466	0
		1467	0
		1468	0
		1469	0
		1470	0
		1471	0
		1472	0
		1473	0
		1474	0
		1475	0
		1476	0
		1477	0
		1478	0
		1479	0
		1480	0
		1481	0
		1482	0
		1483	0
		1484	0
		1485	0
		1486	0
		1487	0
		1488	0
		1489	0
		1490	0
		1491	0
		1492	0
		1493	0
		1494	0
		1495	0
		1496	0
		1497	0
		1498	0
		1499	0
		1500	0
		1501	0
		1502	0
		1503	0
		1504	0
		1505	0
		1506	0
		1507	0
		1508	0
		1509	0
		1510	0
		1511	0
		1512	0
		1513	0
		1514	0
		1515	0
		1516	0
		1517	0
		1518	0
		1519	0
		1520	0
		1521	0
		1522	0
		1523	0
		1524	0
		1525	0
		1526	0
		1527	0
		1528	0
		1529	0
		1530	0
		1531	0
		1532	0
		1533	0
		1534	0
		1535	0
		1536	0
		1537	0
		1538	0
		1539	0
		1540	0
		1541	0
		1542	0
		1543	0
		1544	0
		1545	0
		1546	0
		1547	0
		1548	0
		1549	0
		1550	0
		1551	0
		1552	0
		1553	0
		1554	0
		1555	0
		1556	0
		1557	0
		1558	0
		1559	0
		1560	0
		1561	0
		1562	0
		1563	0
		1564	0
		1565	0
		1566	0
		1567	0
		1568	0
		1569	0
		1570	0
		1571	0
		1572	0
		1573	0
		1574	0
		1575	0
		1576	0
		1577	0
		1578	0
		1579	0
		1580	0
		1581	0
		1582	0
		1583	0
		1584	0
		1585	0
		1586	0
		1587	0
		1588	0
		1589	0
		1590	0
		1591	0
		1592	0
		1593	0
		1594	0
		1595	0
		1596	0
		1597	1.8422e-09
		1598	2.42626e-09
		1599	3.18304e-09
		1600	4.15958e-09
		1601	5.41453e-09
		1602	7.02062e-09
		1603	9.06763e-09
		1604	1.16658e-08
		1605	1.495e-08
		1606	1.9084e-08
		1607	2.42662e-08
		1608	3.07354e-08
		1609	3.87773e-08
		1610	4.87328e-08
		1611	6.10053e-08
		1612	7.60708e-08
		1613	9.44869e-08
		1614	1.16904e-07
		1615	1.44075e-07
		1616	1.7687e-07
		1617	2.16283e-07
		1618	2.63447e-07
		1619	3.19645e-07
		1620	3.86319e-07
		1621	4.65081e-07
		1622	5.57717e-07
		1623	6.66198e-07
		1624	7.92676e-07
		1625	9.39489e-07
		1626	1.10915e-06
		1627	1.30435e-06
		1628	1.52792e-06
		1629	1.78284e-06
		1630	2.07217e-06
		1631	2.39907e-06
		1632	2.76671e-06
		1633	3.17825e-06
		1634	3.63677e-06
		1635	4.14522e-06
		1636	4.70633e-06
		1637	5.32257e-06
		1638	5.99602e-06
		1639	6.72836e-06
		1640	7.5207e-06
		1641	8.37357e-06
		1642	9.28682e-06
		1643	1.02595e-05
		1644	1.12899e-05
		1645	1.23753e-05
		1646	1.35122e-05
		1647	1.46961e-05
		1648	1.59213e-05
		1649	1.71815e-05
		1650	1.84691e-05
		1651	1.97757e-05
		1652	2.10923e-05
		1653	2.24088e-05
		1654	2.37147e-05
		1655	2.49989e-05
		1656	2.62498e-05
		1657	2.74559e-05
		1658	2.86054e-05
		1659	2.96869e-05
		1660	3.06891e-05
		1661	3.16015e-05
		1662	3.24142e-05
		1663	3.31181e-05
		1664	3.37054e-05
		1665	3.41694e-05
		1666	3.45047e-05
		1667	3.47075e-05
		1668	3.47754e-05
		1669	3.47075e-05
		1670	3.45047e-05
		1671	3.41694e-05
		1672	3.37054e-05
		1673	3.31181e-05
		1674	3.24142e-05
		1675	3.16015e-05
		1676	3.06891e-05
		1677	2.96869e-05
		1678	2.86054e-05
		1679	2.74559e-05
		1680	2.62498e-05
		1681	2.49989e-05
		1682	2.37147e-05
		1683	2.24088e-05
		1684	2.10923e-05
		1685	1.97757e-05
		1686	1.84691e-05
		1687	1.71815e-05
		1688	1.59213e-05
		1689	1.46961e-05
		1690	1.35122e-05
		1691	1.23753e-05
		1692	1.12899e-05
		1693	1.02595e-05
		1694	9.28682e-06
		1695	8.37357e-06
		1696	7.5207e-06
		1697	6.72836e-06
		1698	5.99602e-06
		1699	5.32257e-06
		1700	4.70633e-06
		1701	4.14522e-06
		1702	3.63677e-06
		1703	3.17825e-06
		1704	2.76671e-06
		1705	2.39907e-06
		1706	2.07217e-06
		1707	1.78284e-06
		1708	1.52792e-06
		1709	1.30435e-06
		1710	1.10915e-06
		1711	9.39489e-07
		1712	7.92676e-07
		1713	6.66198e-07
		1714	5.57717e-07
		1715	4.65081e-07
		1716	3.86319e-07
		1717	3.19645e-07
		1718	2.63447e-07
		1719	2.16283e-07
		1720	1.7687e-07
		1721	1.44075e-07
		1722	1.16904e-07
		1723	9.44869e-08
		1724	7.60708e-08
		1725	6.10053e-08
		1726	5.04585e-08
		1727	4.10965e-08
		1728	3.38382e-08
		1729	2.83991e-08
		1730	2.45646e-08
		1731	2.21854e-08
		1732	2.11755e-08
		1733	2.15112e-08
		1734	2.32309e-08
		1735	2.64382e-08
		1736	3.13049e-08
		1737	3.8077e-08
		1738	4.70819e-08
		1739	5.87369e-08
		1740	7.21668e-08
		1741	9.11324e-08
		1742	1.14572e-07
		1743	1.43401e-07
		1744	1.78689e-07
		1745	2.21673e-07
		1746	2.73777e-07
		1747	3.36629e-07
		1748	4.12074e-07
		1749	5.02191e-07
		1750	6.09302e-07
		1751	7.3598e-07
		1752	8.85053e-07
		1753	1.0596e-06
		1754	1.26295e-06
		1755	1.49864e-06
		1756	1.77044e-06
		1757	2.08225e-06
		1758	2.43812e-06
		1759	2.84214e-06
		1760	3.29843e-06
		1761	3.811e-06
		1762	4.3837e-06
		1763	5.02009e-06
		1764	5.72337e-06
		1765	6.49625e-06
		1766	7.3408e-06
		1767	8.25835e-06
		1768	9.2494e-06
		1769	1.03134e-05
		1770	1.14489e-05
		1771	1.2653e-05
		1772	1.39217e-05
		1773	1.52497e-05
		1774	1.66303e-05
		1775	1.8057e-05
		1776	1.95178e-05
		1777	2.10033e-05
		1778	2.25018e-05
		1779	2.40003e-05
		1780	2.54852e-05
		1781	2.69422e-05
		1782	2.83564e-05
		1783	2.97127e-05
		1784	3.09962e-05
		1785	3.21922e-05
		1786	3.32867e-05
		1787	3.42664e-05
		1788	3.51195e-05
		1789	3.58352e-05
		1790	3.64048e-05
		1791	3.68229e-05
		1792	3.70814e-05
		1793	3.71789e-05
		1794	3.71147e-05
		1795	3.68904e-05
		1796	3.65098e-05
		1797	3.59791e-05
		1798	3.53062e-05
		1799	3.45013e-05
		1800	3.35761e-05
		1801	3.25438e-05
		1802	3.14191e-05
		1803	3.02174e-05
		1804	2.89551e-05
		1805	2.76491e-05
		1806	2.63163e-05
		1807	2.49736e-05
		1808	2.36378e-05
		1809	2.2325e-05
		1810	2.10508e-05
		1811	1.98313e-05
		1812	1.86777e-05
		1813	1.76036e-05
		1814	1.66207e-05
		1815	1.57391e-05
		1816	1.49681e-05
		1817	1.43156e-05
		1818	1.37884e-05
		1819	1.33922e-05
		1820	1.31316e-05
		1821	1.30104e-05
		1822	1.30311e-05
		1823	1.31957e-05
		1824	1.35053e-05
		1825	1.39602e-05
		1826	1.45601e-05
		1827	1.53038e-05
		1828	1.61897e-05
		1829	1.72154e-05
		1830	1.83778e-05
		1831	1.96734e-05
		1832	2.10976e-05
		1833	2.26454e-05
		1834	2.4311e-05
		1835	2.60877e-05
		1836	2.79679e-05
		1837	2.99435e-05
		1838	3.20051e-05
		1839	3.41429e-05
		1840	3.63459e-05
		1841	3.86025e-05
		1842	4.09001e-05
		1843	4.32257e-05
		1844	4.55654e-05
		1845	4.7905e-05
		1846	5.02297e-05
		1847	5.25248e-05
		1848	5.47752e-05
		1849	5.6966e-05
		1850	5.90827e-05
		1851	6.11111e-05
		1852	6.30378e-05
		1853	6.485e-05
		1854	6.65363e-05
		1855	6.80861e-05
		1856	6.94903e-05
		1857	7.07412e-05
		1858	7.18326e-05
		1859	7.276e-05
		1860	7.35204e-05
		1861	7.41113e-05
		1862	7.45358e-05
		1863	7.47942e-05
		1864	7.48898e-05
		1865	7.48274e-05
		1866	7.46128e-05
		1867	7.4253e-05
		1868	7.37559e-05
		1869	7.313e-05
		1870	7.23842e-05
		1871	7.1528e-05
		1872	7.05707e-05
		1873	6.95217e-05
		1874	6.83901e-05
		1875	6.71847e-05
		1876	6.5914e-05
		1877	6.45854e-05
		1878	6.32063e-05
		1879	6.17829e-05
		1880	6.0321e-05
		1881	5.88256e-05
		1882	5.73011e-05
		1883	5.57511e-05
		1884	5.41789e-05
		1885	5.25872e-05
		1886	5.09784e-05
		1887	4.93547e-05
		1888	4.77179e-05
		1889	4.60699e-05
		1890	4.44126e-05
		1891	4.27479e-05
		1892	4.1078e-05
		1893	3.94052e-05
		1894	3.7732e-05
		1895	3.60612e-05
		1896	3.43961e-05
		1897	3.274e-05
		1898	3.10964e-05
		1899	2.94692e-05
		1900	2.78624e-05
		1901	2.62801e-05
		1902	2.47264e-05
		1903	2.32053e-05
		1904	2.1721e-05
		1905	2.02772e-05
		1906	1.88776e-05
		1907	1.75255e-05
		1908	1.62239e-05
		1909	1.49755e-05
		1910	1.37824e-05
		1911	1.26465e-05
		1912	1.15691e-05
		1913	1.05511e-05
		1914	9.59283e-06
		1915	8.6943e-06
		1916	7.85505e-06
		1917	7.07421e-06
		1918	6.35055e-06
		1919	5.68249e-06
		1920	5.06817e-06
		1921	4.50548e-06
		1922	3.9921e-06
		1923	3.52553e-06
		1924	3.10316e-06
		1925	2.7223e-06
		1926	2.3802e-06
		1927	2.07411e-06
		1928	1.80131e-06
		1929	1.55912e-06
		1930	1.34493e-06
		1931	1.15624e-06
		1932	9.90649e-07
		1933	8.45889e-07
		1934	7.18431e-07
		1935	6.09409e-07
		1936	5.13916e-07
		1937	4.33018e-07
		1938	3.63595e-07
		1939	3.04247e-07
		1940	2.53707e-07
		1941	2.10831e-07
		1942	1.74596e-07
		1943	1.44089e-07
		1944	1.18502e-07
		1945	9.71222e-08
		1946	7.93246e-08
		1947	6.45646e-08
		1948	5.23695e-08
		1949	4.2331e-08
		1950	3.40986e-08
		1951	2.73724e-08
		1952	2.1897e-08
		1953	1.74564e-08
		1954	1.38683e-08
		1955	1.09796e-08
		1956	8.6626e-09
		1957	6.81095e-09
		1958	5.33659e-09
		1959	4.16694e-09
		1960	3.24241e-09
		1961	2.51429e-09
		1962	1.94295e-09
		1963	1.49625e-09
		1964	0
		1965	0
		1966	0
		1967	0
		1968	0
		1969	0
		1970	0
		1971	0
		1972	0
		1973	0
		1974	0
		1975	0
		1976	0
		1977	0
		1978	0
		1979	0
		1980	0
		1981	0
		1982	0
		1983	0
		1984	0
		1985	0
		1986	0
		1987	0
		1988	0
		1989	0
		1990	0
		1991	0
		1992	0
		1993	0
		1994	0
		1995	0
		1996	0
		1997	0
		1998	0
		1999	0
[truncated: 1 more rows]

## Sheet: SI.1
SI.1. Zircon U–Pb data and calculated apparent ages of the samples from the Middle–Upper Triassic Xiaoquangou Group in the Southern Junggar Basin. The published data refer to Liu et al. (2013, 2017); Zhu et al. (2017); and Wang et al. (2018, 2019).
Spot	Th (ppm)	U (ppm)	Th/U	Isotopic ratios						Corrected Ages (Ma)						Disc. (%)*
				207Pb/206Pb	1σ	207Pb/235U	1σ	206Pb/238U	1σ	207Pb/206Pb	1σ	207Pb/235U	1σ	206Pb/238U	1σ
Sikeshu Section: 12SKS-07 (Zhu et al. 2017)
SKS07-01	57.48	115.27	0.498655	0.05247	0.01002	0.35912	0.06837	0.04965	0.0009	306	355	312	51	312	6	0
SKS07-02	115.58	160.22	0.721383	0.05223	0.00488	0.33245	0.03076	0.04617	0.00076	295	180	291	23	291	5	0
SKS07-03	55.79	103.84	0.537269	0.05264	0.00633	0.36161	0.04311	0.04984	0.00096	313	234	313	32	314	6	0.00318471
SKS07-04	46.78	89.63	0.521923	0.05265	0.00497	0.36203	0.0338	0.04988	0.00091	314	178	314	25	314	6	0
SKS07-05	74.16	131.91	0.562202	0.05289	0.00369	0.37699	0.0259	0.05171	0.00083	324	128	325	19	325	5	0
SKS07-06	91.29	181.19	0.503836	0.05184	0.00557	0.31734	0.03383	0.04441	0.00073	278	211	280	26	280	5	0
SKS07-07	213.12	349.18	0.610344	0.05294	0.00176	0.37604	0.01212	0.05153	0.00063	326	51	324	9	324	4	0
SKS07-08	73.78	129.6	0.56929	0.05224	0.00727	0.33559	0.04637	0.04661	0.00091	296	273	294	35	294	6	0
SKS07-09	179.31	319.49	0.561238	0.05212	0.0029	0.33225	0.01824	0.04625	0.00057	291	103	291	14	291	4	0
SKS07-10	87.29	166.82	0.523259	0.05654	0.00238	0.58844	0.02414	0.0755	0.00102	474	67	470	15	469	6	-0.0021322
SKS07-11	43.67	90.4	0.483075	0.05305	0.00738	0.38219	0.05283	0.05227	0.00103	331	273	329	39	328	6	-0.00304878
SKS07-12	32.25	59.5	0.542017	0.05249	0.00856	0.35329	0.05722	0.04883	0.00112	307	307	307	43	307	7	0
SKS07-13	98.2	213.25	0.460492	0.05203	0.00247	0.33232	0.01544	0.04634	0.00064	287	81	291	12	292	4	0.00342466
SKS07-14	81.91	125.84	0.650906	0.05286	0.00996	0.37315	0.06998	0.05122	0.00114	323	344	322	52	322	7	0
SKS07-15	60.46	115.72	0.522468	0.05268	0.00334	0.36278	0.02258	0.04997	0.00077	315	114	314	17	314	5	0
SKS07-16	143.35	315.16	0.454848	0.05236	0.0023	0.3421	0.01469	0.04741	0.0006	301	75	299	11	299	4	0
SKS07-17	94.88	217.74	0.435749	0.05243	0.00236	0.34904	0.01537	0.0483	0.00063	304	77	304	12	304	4	0
SKS07-18	115.26	271.68	0.424249	0.05236	0.00316	0.34262	0.02046	0.04748	0.00062	301	113	299	15	299	4	0
SKS07-19	97.94	189.75	0.516153	0.05236	0.00277	0.34351	0.01777	0.0476	0.0007	301	91	300	13	300	4	0
SKS07-20	271.79	335.46	0.810201	0.05263	0.00568	0.35647	0.03814	0.04914	0.00089	313	208	310	29	309	5	-0.00323625
SKS07-21	64.25	104.96	0.612138	0.05244	0.00501	0.34513	0.03255	0.04776	0.00091	305	179	301	25	301	6	0
SKS07-22	99.49	156.31	0.636492	0.05224	0.00339	0.3413	0.02177	0.0474	0.00075	296	117	298	16	299	5	0.00334448
SKS07-23	197.01	494.4	0.398483	0.05225	0.0022	0.33384	0.01379	0.04636	0.00054	296	73	292	10	292	3	0
SKS07-24	203.27	447.34	0.454397	0.0522	0.00155	0.33449	0.00962	0.04649	0.00054	294	44	293	7	293	3	0
SKS07-25	277.37	391.81	0.70792	0.05205	0.00185	0.32665	0.01128	0.04553	0.00057	288	56	287	9	287	4	0
SKS07-26	57.45	117.88	0.48736	0.05243	0.00424	0.34749	0.02774	0.04809	0.00083	304	150	303	21	303	5	0
SKS07-27	170.52	137.28	1.24213	0.05372	0.00417	0.42483	0.03251	0.05738	0.00095	359	144	359	23	360	6	0.00277778
SKS07-28	110.61	273.11	0.405002	0.05661	0.00267	0.59495	0.02756	0.07626	0.00097	476	80	474	18	474	6	0
SKS07-29	83.44	163.5	0.510336	0.05262	0.00409	0.35608	0.02739	0.0491	0.00076	312	147	309	21	309	5	0
SKS07-30	74.25	134.12	0.553609	0.05251	0.00392	0.35244	0.02591	0.0487	0.00084	308	137	307	19	307	5	0
SKS07-31	133.71	249.03	0.536923	0.05236	0.00293	0.34789	0.01912	0.04821	0.00068	301	100	303	14	304	4	0.00328947
SKS07-32	39.07	74.56	0.524008	0.05255	0.00652	0.35222	0.0433	0.04863	0.00102	309	239	306	33	306	6	0
SKS07-33	126.79	296.41	0.427752	0.05252	0.00306	0.35295	0.02025	0.04876	0.00066	308	106	307	15	307	4	0
SKS07-34	50.2	112.79	0.445075	0.0527	0.00489	0.36527	0.03347	0.05029	0.00091	316	174	316	25	316	6	0
SKS07-35	205.66	493.48	0.416754	0.05305	0.00173	0.38627	0.01218	0.05283	0.00065	331	49	332	9	332	4	0
SKS07-36	153.3	291.07	0.526677	0.05241	0.00246	0.34937	0.01607	0.04837	0.00065	303	80	304	12	305	4	0.00327869
SKS07-37	14.46	26.94	0.536748	0.05301	0.02051	0.37886	0.14595	0.05186	0.00216	329	623	326	107	326	13	0
SKS07-38	135.65	279.83	0.484759	0.05237	0.00248	0.34438	0.01591	0.04772	0.00068	302	79	300	12	301	4	0.00332226
SKS07-39	56.13	107.37	0.522772	0.05266	0.00475	0.35835	0.03191	0.04938	0.00092	314	168	311	24	311	6	0
SKS07-40	35.95	72.54	0.495589	0.05254	0.00791	0.35258	0.05275	0.0487	0.001	309	294	307	40	307	6	0
SKS07-41	31.41	56.46	0.556323	0.05284	0.0101	0.36922	0.07012	0.0507	0.00131	322	346	319	52	319	8	0
SKS07-42	150.3	199.75	0.752441	0.05331	0.00358	0.39803	0.02633	0.05419	0.00084	342	122	340	19	340	5	0
SKS07-43	73.91	144.83	0.510322	0.05253	0.00387	0.35353	0.02566	0.04883	0.00081	309	136	307	19	307	5	0
SKS07-44	59.18	127.57	0.463902	0.05241	0.0058	0.34674	0.038	0.04801	0.0009	303	213	302	29	302	6	0
SKS07-45	128.9	274.86	0.468966	0.05258	0.00283	0.3526	0.01864	0.04866	0.00068	311	95	307	14	306	4	-0.00326797
SKS07-46	40.21	73.92	0.543966	0.05289	0.01371	0.36703	0.09481	0.05036	0.00129	324	441	317	70	317	8	0
SKS07-47	95.74	216.96	0.441279	0.05265	0.00267	0.36018	0.01784	0.04965	0.00073	314	86	312	13	312	4	0
SKS07-48	216.49	280.39	0.772103	0.05214	0.00308	0.32926	0.01916	0.04583	0.00066	292	107	289	15	289	4	0
SKS07-49	149.51	375.57	0.398088	0.05263	0.00246	0.35508	0.01628	0.04896	0.00063	313	81	309	12	308	4	-0.00324675
SKS07-50	17.66	45.86	0.385085	0.0522	0.01102	0.33443	0.0702	0.04649	0.00127	294	365	293	53	293	8	0
SKS07-51	58.88	120.44	0.488874	0.05246	0.00473	0.34991	0.03116	0.0484	0.00086	306	169	305	23	305	5	0
SKS07-52	50.28	100.1	0.502298	0.0528	0.00626	0.3699	0.04345	0.05084	0.00104	320	227	320	32	320	6	0
SKS07-53	46.31	136.54	0.339168	0.05199	0.01091	0.31879	0.06663	0.0445	0.00094	285	365	281	51	281	6	0
SKS07-54	60.45	141.28	0.427874	0.05352	0.00342	0.41399	0.02602	0.05614	0.0009	351	113	352	19	352	5	0
SKS07-55	84.98	186.76	0.455022	0.0553	0.00475	0.5215	0.04445	0.06844	0.00105	424	165	426	30	427	6	0.00234192
SKS07-56	153.82	435.94	0.352847	0.05263	0.00192	0.35934	0.01272	0.04955	0.00065	313	57	312	10	312	4	0
SKS07-57	88.01	133.04	0.66153	0.05332	0.00531	0.3934	0.03879	0.05354	0.00097	342	190	337	28	336	6	-0.00297619
SKS07-58	107.11	206.05	0.519825	0.05225	0.00318	0.33676	0.02015	0.04678	0.00074	296	108	295	15	295	5	0
SKS07-59	299.23	463.33	0.645825	0.05226	0.00223	0.33657	0.0141	0.04674	0.00059	297	72	295	11	294	4	-0.00340136
SKS07-60	28.36	55.32	0.512654	0.0525	0.01236	0.35614	0.08351	0.04924	0.0013	307	400	309	63	310	8	0.00322581
SKS07-61	78.87	163.61	0.482061	0.05659	0.0028	0.59445	0.02875	0.07624	0.00116	476	80	474	18	474	7	0
SKS07-62	186.59	388.93	0.479752	0.05261	0.00221	0.35562	0.01455	0.04906	0.00067	312	68	309	11	309	4	0
SKS07-63	66.59	171	0.389415	0.05252	0.00326	0.35617	0.02167	0.04922	0.00083	308	108	309	16	310	5	0.00322581
SKS07-64	77.99	192.95	0.404198	0.05245	0.00415	0.351	0.02747	0.04857	0.00076	305	149	305	21	306	5	0.00326797
SKS07-65	173.42	410.8	0.422152	0.05252	0.00275	0.35371	0.0182	0.04888	0.00068	308	92	308	14	308	4	0
SKS07-66	94.63	222.47	0.425361	0.05204	0.01005	0.37206	0.07161	0.05189	0.00098	287	358	321	53	326	6	0.0153374
SKS07-67	57.83	113.06	0.511498	0.05264	0.00427	0.36034	0.02882	0.04969	0.00092	313	148	312	22	313	6	0.00319489
SKS07-68	73.34	163.87	0.44755	0.05247	0.00521	0.35261	0.0347	0.04877	0.00086	306	191	307	26	307	5	0
SKS07-69	70.56	151.69	0.465159	0.05273	0.00361	0.36958	0.02484	0.05087	0.00088	317	122	319	18	320	5	0.003125
SKS07-70	231.84	294.84	0.786325	0.05247	0.00248	0.35011	0.01623	0.04843	0.00068	306	80	305	12	305	4	0
SKS07-71	42.99	90.56	0.474713	0.05244	0.00614	0.34833	0.04044	0.04822	0.00097	305	225	303	30	304	6	0.00328947
SKS07-72	28.4	50.35	0.564052	0.05249	0.01548	0.33721	0.099	0.04663	0.00149	307	486	295	75	294	9	-0.00340136
SKS07-73	36.02	55	0.654909	0.05236	0.00867	0.3454	0.05668	0.04788	0.00128	301	304	301	43	301	8	0
SKS07-74	141.2	196.92	0.717042	0.05689	0.00278	0.60989	0.02928	0.07782	0.00115	487	80	483	18	483	7	0
SKS07-75	35.72	72.48	0.492826	0.05362	0.00893	0.41859	0.06916	0.05667	0.00151	355	317	355	50	355	9	0
SKS07-76	507.23	289.22	1.75379	0.05248	0.00317	0.34943	0.02072	0.04833	0.00076	306	107	304	16	304	5	0
SKS07-77	127.69	237.54	0.537552	0.0565	0.00277	0.58926	0.02829	0.07571	0.00113	472	80	470	18	470	7	0
SKS07-78	50.36	111.04	0.45353	0.0523	0.00435	0.3435	0.02816	0.04767	0.00092	299	151	300	21	300	6	0
SKS07-79	61.35	101.5	0.604433	0.0547	0.00539	0.48064	0.04689	0.06378	0.00125	400	185	399	32	399	8	0
SKS07-80	49.17	91.76	0.535854	0.05283	0.00698	0.37364	0.04902	0.05134	0.00107	322	258	322	36	323	7	0.00309598
SKS07-81	221.62	377.76	0.586669	0.05622	0.00211	0.56596	0.02073	0.07307	0.00098	461	57	455	13	455	6	0
SKS07-82	42.24	74.74	0.565159	0.05448	0.01136	0.47018	0.09746	0.06265	0.00176	391	373	391	67	392	11	0.00255102
SKS07-83	25.46	50.51	0.504059	0.05187	0.01264	0.32678	0.07918	0.04573	0.00136	280	407	287	61	288	8	0.00347222
SKS07-84	49.96	74.92	0.666845	0.05224	0.00826	0.33996	0.05341	0.04724	0.00104	296	301	297	40	298	6	0.0033557
SKS07-85	29.98	66.83	0.448601	0.0525	0.00709	0.35073	0.04688	0.04849	0.00113	307	259	305	35	305	7	0
SKS07-86	225.77	438.1	0.515339	0.05259	0.00214	0.35485	0.01406	0.04898	0.0007	311	64	308	11	308	4	0
SKS07-87	312.66	809.3	0.386334	0.05232	0.00188	0.33906	0.01188	0.04705	0.00062	299	56	296	9	296	4	0
SKS07-88	63.35	89.25	0.709804	0.05269	0.00613	0.35725	0.04114	0.04922	0.00102	315	222	310	31	310	6	0
SKS07-89	42.04	93.87	0.447853	0.05248	0.007	0.35039	0.04636	0.04847	0.00105	306	259	305	35	305	6	0
SKS07-90	42.61	84.83	0.502299	0.05266	0.00581	0.35666	0.03891	0.04916	0.00101	314	208	310	29	309	6	-0.00323625
Jiangongmeikuang Section: 17JGMK-06
MK06-01	79.58	108.92	0.730628	0.05248	0.00195	0.35263	0.01269	0.04874	0.00065	306	58	307	10	307	4	0
MK06-02	133.05	262.9	0.506086	0.05275	0.00155	0.3675	0.01044	0.05054	0.00057	318	44	318	8	318	3	0
MK06-03	246.31	302.65	0.813844	0.05278	0.00153	0.36253	0.01017	0.04983	0.00056	319	43	314	8	313	3	-0.00319489
MK06-04	246.67	323.77	0.761868	0.05299	0.00126	0.38143	0.00869	0.05222	0.00056	328	32	328	6	328	3	0
MK06-05	221.92	231.68	0.957873	0.05255	0.00155	0.35045	0.01005	0.04838	0.00054	309	45	305	8	305	3	0
MK06-06	114.6	105.07	1.0907	0.0532	0.00205	0.39266	0.01461	0.05354	0.00072	337	60	336	11	336	4	0
MK06-07	80.03	175.61	0.455726	0.05247	0.00163	0.34536	0.01032	0.04774	0.00058	306	46	301	8	301	4	0
MK06-08	259.8	381.38	0.68121	0.05269	0.00124	0.339	0.00761	0.04667	0.00051	315	31	296	6	294	3	-0.00680272
MK06-09	121.73	124.99	0.973918	0.05267	0.00193	0.35528	0.01265	0.04893	0.00062	315	58	309	9	308	4	-0.00324675
MK06-10	193.17	515.32	0.374854	0.05264	0.00113	0.3541	0.00721	0.04879	0.00051	313	28	308	5	307	3	-0.00325733
MK06-11	195.28	237.01	0.823931	0.0557	0.00221	0.371	0.01438	0.04832	0.00058	440	65	320	11	304	4	-0.0526316
MK06-12	228.43	282.57	0.808401	0.05285	0.00132	0.3753	0.00901	0.05151	0.00057	322	35	324	7	324	3	0
MK06-13	85.52	106.31	0.80444	0.05263	0.00205	0.3633	0.0137	0.05008	0.00067	313	61	315	10	315	4	0
MK06-14	485.01	303.53	1.5979	0.05296	0.00148	0.3745	0.01011	0.05129	0.00056	327	41	323	7	322	3	-0.00310559
MK06-15	115.24	140.39	0.820856	0.05249	0.00259	0.35396	0.0172	0.04892	0.00062	307	88	308	13	308	4	0
MK06-16	123.69	168.18	0.735462	0.05349	0.00164	0.41134	0.01215	0.05579	0.00066	350	45	350	9	350	4	0
MK06-17	187.66	154.43	1.21518	0.05284	0.00163	0.37193	0.01105	0.05106	0.00062	322	45	321	8	321	4	0
MK06-18	177.71	159.55	1.11382	0.05317	0.00229	0.37681	0.01596	0.05141	0.00061	336	74	325	12	323	4	-0.00619195
MK06-19	174.18	218.91	0.795669	0.05256	0.00203	0.35114	0.01331	0.04846	0.00056	310	65	306	10	305	3	-0.00327869
MK06-20	254.94	177.07	1.43977	0.05803	0.00244	0.37545	0.01542	0.04693	0.00061	531	67	324	11	296	4	-0.0945946
MK06-21	112.12	137.81	0.813584	0.05418	0.00311	0.38535	0.02186	0.05159	0.00062	379	107	331	16	324	4	-0.0216049
MK06-22	492.87	335.14	1.47064	0.05191	0.00126	0.32346	0.0075	0.0452	0.0005	281	33	285	6	285	3	0
MK06-23	169.54	203.27	0.834063	0.05348	0.00142	0.41575	0.01058	0.05639	0.00065	349	37	353	8	354	4	0.00282486
MK06-24	25.35	55.95	0.453083	0.05275	0.00304	0.37027	0.02086	0.05091	0.00082	318	99	320	15	320	5	0
MK06-25	449.02	385.9	1.16357	0.05384	0.00138	0.42529	0.01057	0.0573	0.00061	364	37	360	8	359	4	-0.00278552
MK06-26	170.66	133.82	1.2753	0.05374	0.00218	0.41965	0.01661	0.05665	0.00072	360	66	356	12	355	4	-0.0028169
MK06-27	118.33	174.12	0.679589	0.05275	0.00169	0.36917	0.01141	0.05076	0.00061	318	48	319	8	319	4	0
MK06-28	502.68	439.53	1.14368	0.05331	0.00122	0.39393	0.00862	0.0536	0.00058	342	30	337	6	337	4	0
MK06-29	177.27	160.94	1.10147	0.05271	0.00163	0.37097	0.01105	0.05105	0.00063	316	45	320	8	321	4	0.00311526
MK06-30	43.04	92.19	0.466862	0.05251	0.00229	0.35144	0.01488	0.04855	0.00068	308	71	306	11	306	4	0
MK06-31	128.72	180.41	0.713486	0.05296	0.0016	0.3744	0.01086	0.05128	0.00062	327	44	323	8	322	4	-0.00310559
MK06-32	55.23	100.64	0.548788	0.05381	0.0021	0.42874	0.0162	0.0578	0.00078	363	61	362	12	362	5	0
MK06-33	150.32	175.3	0.857501	0.05311	0.00157	0.38778	0.01105	0.05296	0.00062	333	43	333	8	333	4	0
MK06-34	93.15	124.67	0.747173	0.05295	0.00182	0.37166	0.01237	0.05092	0.00066	327	52	321	9	320	4	-0.003125
MK06-35	448.37	348.72	1.28576	0.05247	0.00125	0.34798	0.00796	0.04811	0.00053	306	32	303	6	303	3	0
MK06-36	59.87	104.39	0.573522	0.05346	0.00198	0.41302	0.01478	0.05604	0.00076	348	56	351	11	351	5	0
MK06-37	225.99	203.96	1.10801	0.05244	0.00149	0.3511	0.00959	0.04857	0.00058	305	40	306	7	306	4	0
MK06-38	99.61	158.19	0.629686	0.05272	0.00173	0.36623	0.01163	0.05039	0.00063	317	49	317	9	317	4	0
MK06-39	358.85	617.93	0.580729	0.05314	0.00118	0.37768	0.00802	0.05155	0.00056	335	29	325	6	324	3	-0.00308642
MK06-40	226.98	193.06	1.1757	0.05796	0.00257	0.34841	0.01518	0.0436	0.00055	528	73	304	11	275	3	-0.105455
MK06-41	226.61	163.08	1.38956	0.05256	0.00184	0.37455	0.01273	0.05169	0.00066	310	54	323	9	325	4	0.00615385
MK06-42	260.87	287.78	0.906491	0.05359	0.00146	0.41684	0.01091	0.05643	0.00064	354	39	354	8	354	4	0
MK06-43	210.23	244.82	0.858713	0.05339	0.00139	0.40151	0.01003	0.05455	0.00063	345	36	343	7	342	4	-0.00292398
MK06-44	118.08	182.53	0.646907	0.0694	0.00144	1.4488	0.02868	0.15143	0.00167	911	23	909	12	909	9	0
MK06-45	187.73	343.66	0.546267	0.05258	0.00132	0.35996	0.00867	0.04966	0.00056	311	34	312	6	312	3	0
MK06-46	195.41	207.59	0.941327	0.05266	0.00159	0.35505	0.01029	0.0489	0.0006	314	44	309	8	308	4	-0.00324675
MK06-47	414.1	388.82	1.06502	0.05238	0.00127	0.34692	0.00807	0.04804	0.00054	302	33	302	6	302	3	0
MK06-48	93.16	215.06	0.433181	0.05254	0.00153	0.3546	0.00995	0.04896	0.00059	309	42	308	7	308	4	0
MK06-49	82.68	176.63	0.468097	0.05268	0.00185	0.37376	0.01277	0.05146	0.00063	315	55	322	9	323	4	0.00309598
MK06-50	234.1	197.94	1.18268	0.05154	0.00193	0.36003	0.01314	0.05067	0.00063	265	61	312	10	319	4	0.0219436
MK06-51	141.88	159.24	0.890982	0.05273	0.00292	0.36055	0.01969	0.0496	0.00063	317	101	313	15	312	4	-0.00320513
MK06-52	99.22	90.93	1.09117	0.05279	0.00319	0.36702	0.02186	0.05044	0.00074	320	109	317	16	317	5	0
MK06-53	205.51	220.24	0.933118	0.05328	0.00204	0.38495	0.01429	0.05241	0.0007	341	60	331	10	329	4	-0.00607903
MK06-54	231.14	179.74	1.28597	0.05258	0.00178	0.35624	0.01166	0.04915	0.00062	311	51	309	9	309	4	0
MK06-55	159.13	156.63	1.01596	0.05275	0.00214	0.36087	0.01427	0.04962	0.00065	318	66	313	11	312	4	-0.00320513
MK06-56	339.62	285.32	1.19031	0.05301	0.00199	0.37238	0.0137	0.05095	0.0006	329	62	321	10	320	4	-0.003125
MK06-57	76.85	66.22	1.16053	0.05275	0.00295	0.35713	0.0196	0.04911	0.00074	318	98	310	15	309	5	-0.00323625
MK06-58	86.32	106.08	0.813725	0.05271	0.00192	0.3826	0.01352	0.05265	0.0007	316	56	329	10	331	4	0.0060423
MK06-59	71.63	100.73	0.711109	0.05241	0.00224	0.34986	0.01451	0.04843	0.0007	303	68	305	11	305	4	0
MK06-60	104.66	120.97	0.865173	0.05303	0.00186	0.38663	0.01313	0.05289	0.00071	330	53	332	10	332	4	0
MK06-61	314.52	347.49	0.90512	0.05265	0.00128	0.35569	0.0083	0.04901	0.00056	314	33	309	6	308	3	-0.00324675
MK06-62	65.89	91.12	0.723112	0.0527	0.00211	0.36665	0.01427	0.05047	0.00071	316	63	317	11	317	4	0
MK06-63	180.14	174.48	1.03244	0.05191	0.00163	0.3613	0.01096	0.05049	0.00064	281	46	313	8	318	4	0.0157233
MK06-64	103.18	198.62	0.519484	0.05264	0.00163	0.35241	0.0105	0.04856	0.00061	313	45	307	8	306	4	-0.00326797
MK06-65	48.9	85.77	0.570129	0.05497	0.00201	0.50263	0.01773	0.06632	0.00092	411	54	413	12	414	6	0.00241546
MK06-66	90.4	120.47	0.750394	0.05289	0.00186	0.37769	0.01282	0.0518	0.0007	324	52	325	9	326	4	0.00306748
MK06-67	98.52	133.05	0.740474	0.0553	0.00177	0.46	0.01423	0.06035	0.00079	424	46	384	10	378	5	-0.015873
MK06-68	490.39	300.66	1.63105	0.05282	0.00139	0.37134	0.00941	0.051	0.00061	321	36	321	7	321	4	0
MK06-69	171.6	152.01	1.12887	0.05307	0.00223	0.39176	0.01603	0.05355	0.00075	332	67	336	12	336	5	0
MK06-70	137.85	149.51	0.922012	0.05318	0.00185	0.38456	0.01292	0.05245	0.00069	336	52	330	9	330	4	0
MK06-71	100.96	132.71	0.760757	0.0528	0.00195	0.37162	0.01325	0.05105	0.0007	320	56	321	10	321	4	0
MK06-72	124.02	144.06	0.860891	0.05262	0.00183	0.36401	0.01221	0.05018	0.00067	312	52	315	9	316	4	0.00316456
MK06-73	107.11	136.11	0.786937	0.05286	0.00188	0.37964	0.01303	0.0521	0.0007	323	53	327	10	327	4	0
MK06-74	148.98	125.89	1.18341	0.05272	0.00205	0.36913	0.01395	0.05079	0.0007	317	61	319	10	319	4	0
MK06-75	382.36	380.76	1.0042	0.05258	0.00143	0.3605	0.00943	0.04974	0.0006	311	38	313	7	313	4	0
MK06-76	341.49	300.9	1.1349	0.05253	0.00171	0.35111	0.01114	0.04849	0.00058	309	50	306	8	305	4	-0.00327869
MK06-77	106.47	82.68	1.28774	0.05294	0.0024	0.37045	0.01628	0.05076	0.00077	326	72	320	12	319	5	-0.0031348
MK06-78	282.15	448.56	0.629013	0.05264	0.00133	0.36655	0.00887	0.05052	0.0006	313	34	317	7	318	4	0.00314465
MK06-79	107.69	230.34	0.467526	0.05256	0.00164	0.35869	0.01084	0.04951	0.00063	310	46	311	8	312	4	0.00320513
MK06-80	245.72	316.91	0.775362	0.0524	0.00156	0.39029	0.01124	0.05403	0.00066	303	43	335	8	339	4	0.0117994
Aiweiergou Section: XJ12-06 (Liu et al. 2013)
006-01			1.2	0.05199	0.00324	0.3526	0.02182	0.04918	0.00087	285	109	307	16	309	5	0.00647249
006-02			0.7	0.05325	0.00179	0.38414	0.01309	0.05231	0.00081	339	49	330	10	329	5	-0.00303951
006-03			0.76	0.05551	0.00231	0.41353	0.01724	0.05401	0.00088	433	64	351	12	339	5	-0.0353982
006-04			0.81	0.05279	0.00201	0.36724	0.01396	0.05044	0.00083	320	56	318	10	317	5	-0.00315457
006-05			0.79	0.05256	0.00176	0.37402	0.01268	0.0516	0.0008	310	49	323	9	324	5	0.00308642
006-06			0.4	0.05619	0.00225	0.40547	0.01503	0.05234	0.00078	460	91	346	11	329	5	-0.0516717
006-07			0.99	0.05217	0.00171	0.35804	0.01182	0.04976	0.00079	293	47	311	9	313	5	0.00638978
006-08			0.65	0.0553	0.00111	0.51134	0.01095	0.06705	0.00097	424	24	419	7	418	6	-0.00239234
006-09			0.83	0.0531	0.00302	0.40111	0.02282	0.05477	0.00091	333	99	342	17	344	6	0.00581395
006-10			1.37	0.06591	0.00245	0.44866	0.01668	0.04936	0.00081	804	50	376	12	311	5	-0.209003
006-11			0.67	0.05824	0.0012	0.42829	0.00936	0.05332	0.00078	539	24	362	7	335	5	-0.080597
006-12			0.56	0.05344	0.00169	0.39579	0.0127	0.0537	0.00083	348	45	339	9	337	5	-0.00593472
006-13			0.8	0.05313	0.00132	0.39555	0.01013	0.05399	0.00081	334	32	338	7	339	5	0.00294985
006-14			0.75	0.05395	0.00124	0.41684	0.01	0.05603	0.00082	369	29	354	7	351	5	-0.00854701
006-15			1.45	0.05313	0.00172	0.37131	0.01209	0.05067	0.00081	334	45	321	9	319	5	-0.00626959
006-16			1.67	0.06077	0.00247	0.42675	0.01728	0.05092	0.00086	631	58	361	12	320	5	-0.128125
006-17			1.52	0.05305	0.00255	0.39704	0.01888	0.05427	0.00098	331	75	339	14	341	6	0.0058651
006-18			0.55	0.05351	0.00146	0.39018	0.01094	0.05287	0.0008	350	37	335	8	332	5	-0.00903614
006-19			0.52	0.05315	0.00171	0.33992	0.01097	0.04638	0.00076	335	44	297	8	292	5	-0.0171233
006-20			0.97	0.05397	0.00177	0.40504	0.01337	0.05442	0.00088	370	46	345	10	342	5	-0.00877193
006-21			0.63	0.05401	0.00167	0.40815	0.01271	0.0548	0.00089	371	41	348	9	344	5	-0.0116279
006-22			1.01	0.05391	0.00165	0.39126	0.01212	0.05263	0.00084	367	42	335	9	331	5	-0.0120846
006-23			0.92	0.05328	0.0018	0.39853	0.0135	0.05424	0.00089	341	47	341	10	341	5	0
006-24			0.67	0.05375	0.00192	0.39457	0.01404	0.05323	0.0009	361	50	338	10	334	6	-0.011976
006-25			0.68	0.06623	0.00204	0.5029	0.0156	0.05506	0.00089	814	38	414	11	346	5	-0.196532
006-26			0.56	0.05331	0.00168	0.38883	0.01235	0.05289	0.00085	342	43	334	9	332	5	-0.0060241
006-27			0.94	0.05347	0.00156	0.39303	0.01164	0.0533	0.00084	349	39	337	8	335	5	-0.00597015
006-28			0.74	0.05317	0.00187	0.37447	0.01311	0.05107	0.00087	336	49	323	10	321	5	-0.00623053
006-29			0.88	0.05286	0.00261	0.39644	0.01944	0.05438	0.00096	323	79	339	14	341	6	0.0058651
006-30			0.71	0.05314	0.00291	0.36291	0.01978	0.04952	0.00087	335	92	314	15	312	5	-0.00641026
006-31			0.94	0.05813	0.00181	0.41729	0.01309	0.05206	0.00085	535	41	354	9	327	5	-0.0825688
006-32			1.14	0.0526	0.00192	0.38466	0.01401	0.05303	0.00089	312	52	330	10	333	5	0.00900901
006-33			0.9	0.05439	0.00154	0.41865	0.01204	0.05581	0.00088	387	37	355	9	350	5	-0.0142857
006-34			0.83	0.06044	0.00249	0.4178	0.01695	0.05012	0.00091	619	56	354	12	315	6	-0.12381
006-35			0.98	0.05477	0.002	0.4848	0.01774	0.06418	0.00106	403	52	401	12	401	6	0
006-36			0.57	0.05316	0.00221	0.39451	0.01635	0.05381	0.00092	336	63	338	12	338	6	0
006-37			0.65	0.0529	0.00218	0.40149	0.01648	0.05503	0.00094	325	62	343	12	345	6	0.0057971
006-38			0.41	0.05338	0.00233	0.37897	0.01643	0.05148	0.0009	345	66	326	12	324	6	-0.00617284
006-39			0.47	0.05657	0.00222	0.42417	0.01658	0.05437	0.00093	475	56	359	12	341	6	-0.0527859
006-40			0.75	0.05296	0.00187	0.38478	0.0136	0.05268	0.00088	327	50	331	10	331	5	0
006-41			0.6	0.0538	0.00194	0.41656	0.01496	0.05614	0.00095	363	51	354	11	352	6	-0.00568182
006-42			1.33	0.05339	0.00202	0.40103	0.01516	0.05446	0.00092	345	55	342	11	342	6	0
006-43			1.18	0.05394	0.0019	0.4059	0.01429	0.05456	0.00092	369	49	346	10	342	6	-0.0116959
006-44			0.99	0.05268	0.00237	0.39507	0.01754	0.05438	0.00099	315	68	338	13	341	6	0.00879765
006-45			0.59	0.05363	0.00176	0.38299	0.01264	0.05178	0.00085	356	45	329	9	325	5	-0.0123077
006-46			0.85	0.05314	0.00426	0.40482	0.03186	0.05524	0.00128	335	136	345	23	347	8	0.00576369
006-47			0.89	0.054	0.00196	0.47533	0.01724	0.06383	0.00109	371	51	395	12	399	7	0.0100251
006-48			0.51	0.05217	0.00196	0.34588	0.01301	0.04808	0.0008	293	56	302	10	303	5	0.00330033
006-49			1.12	0.05323	0.00328	0.37803	0.02301	0.0515	0.00101	339	102	326	17	324	6	-0.00617284
006-50			2	0.06833	0.0015	0.4849	0.01114	0.05145	0.00076	879	25	401	8	323	5	-0.241486
006-51			0.59	0.05252	0.00235	0.3745	0.01648	0.0517	0.00094	308	67	323	12	325	6	0.00615385
006-52			1.56	0.06275	0.00191	0.43269	0.01336	0.05	0.00078	700	40	365	9	315	5	-0.15873
006-53			0.87	0.05266	0.00202	0.37504	0.01439	0.05164	0.00085	314	57	323	11	325	5	0.00615385
006-54			1.27	0.05347	0.00222	0.37401	0.01542	0.05072	0.00087	349	62	323	11	319	5	-0.0125392
006-55			0.83	0.05246	0.00166	0.33564	0.01073	0.04639	0.00073	306	44	294	8	292	4	-0.00684932
006-56			0.75	0.05585	0.00133	0.40944	0.01013	0.05315	0.00079	446	30	348	7	334	5	-0.0419162
006-57			1.03	0.09256	0.00681	0.46712	0.03372	0.03659	0.0008	1479	104	389	23	232	5	-0.676724
006-58			0.95	0.05381	0.00298	0.42433	0.02333	0.05717	0.00102	363	92	359	17	358	6	-0.0027933
006-59			1.56	0.05293	0.00153	0.38485	0.01135	0.05272	0.00081	326	40	331	8	331	5	0
006-60			0.61	0.05258	0.0015	0.39023	0.0114	0.05382	0.00082	311	39	335	8	338	5	0.00887574
006-61			0.95	0.05323	0.00217	0.37731	0.01537	0.0514	0.00084	339	63	325	11	323	5	-0.00619195
006-62			1.12	0.05316	0.00306	0.39391	0.02255	0.05373	0.00094	336	98	337	16	337	6	0
006-63			1.11	0.05304	0.00213	0.39329	0.01554	0.05376	0.00097	331	57	337	11	338	6	0.00295858
006-64			0.99	0.05295	0.0026	0.38616	0.01889	0.05288	0.00089	327	80	332	14	332	5	0
006-65			1.35	0.06379	0.00219	0.44325	0.01532	0.05038	0.0008	735	46	373	11	317	5	-0.176656
006-66			0.78	0.05358	0.00141	0.44183	0.01196	0.05979	0.00091	353	35	372	8	374	6	0.00534759
006-67			1.14	0.05779	0.00333	0.40975	0.02337	0.05141	0.00096	522	92	349	17	323	6	-0.0804954
006-68			1.05	0.05277	0.00181	0.38567	0.01327	0.053	0.00086	319	49	331	10	333	5	0.00600601
006-69			0.58	0.05328	0.00255	0.40025	0.01911	0.05447	0.0009	341	78	342	14	342	6	0
006-70			1.16	0.05385	0.0018	0.41748	0.0141	0.05621	0.00088	365	48	354	10	353	5	-0.00283286
006-71			0.76	0.0525	0.00668	0.35296	0.04455	0.04875	0.00116	307	241	307	33	307	7	0
006-72			0.79	0.05245	0.0014	0.37897	0.01043	0.05239	0.00079	305	36	326	8	329	5	0.00911854
006-73			1.32	0.05324	0.0037	0.39053	0.02691	0.05319	0.00099	339	123	335	20	334	6	-0.00299401
006-74			0.64	0.05308	0.00213	0.39081	0.0157	0.05338	0.00087	332	61	335	11	335	5	0
006-75			0.64	0.05137	0.00225	0.32376	0.01422	0.0457	0.00074	257	71	285	11	288	5	0.0104167
006-76			0.88	0.05267	0.0024	0.39352	0.01797	0.05417	0.00089	315	74	337	13	340	5	0.00882353
006-77			0.87	0.05246	0.00246	0.3844	0.01782	0.05313	0.00095	306	73	330	13	334	6	0.011976
006-78			0.53	0.05277	0.00138	0.37889	0.01022	0.05206	0.00079	319	35	326	8	327	5	0.0030581
006-79			0.66	0.11204	0.00218	4.77199	0.09948	0.30883	0.00452	1833	19	1780	18	1735	22	-0.0259366
006-80			1.08	0.05348	0.00183	0.37481	0.0129	0.05082	0.00082	349	49	323	10	320	5	-0.009375
006-81			0.98	0.05319	0.00226	0.39366	0.01664	0.05366	0.00092	337	65	337	12	337	6	0
006-82			0.63	0.0528	0.00132	0.38839	0.01005	0.05333	0.0008	320	33	333	7	335	5	0.00597015
006-83			1.15	0.05258	0.00221	0.37247	0.01561	0.05136	0.00087	311	64	321	12	323	5	0.00619195
006-84			0.92	0.05289	0.00187	0.39563	0.01411	0.05424	0.00086	324	52	338	10	341	5	0.00879765
006-85			0.7	0.05255	0.00136	0.38417	0.01025	0.05301	0.0008	309	34	330	8	333	5	0.00900901
006-86			0.59	0.05601	0.00232	0.37834	0.01549	0.04898	0.00086	453	60	326	11	308	5	-0.0584416
006-87			0.83	0.05312	0.00155	0.40528	0.01208	0.05532	0.00085	334	40	345	9	347	5	0.00576369
006-88			0.87	0.05396	0.00185	0.44877	0.0155	0.06031	0.00095	369	50	376	11	378	6	0.00529101
006-89			0.54	0.05246	0.00248	0.38242	0.01805	0.05286	0.00088	306	77	329	13	332	5	0.00903614
006-90			0.9	0.05256	0.00218	0.38049	0.01566	0.0525	0.0009	310	62	327	12	330	6	0.00909091
006-91			0.72	0.0534	0.00314	0.37774	0.02186	0.05129	0.00101	346	95	325	16	322	6	-0.00931677
006-92			0.46	0.0532	0.00246	0.35568	0.01629	0.04848	0.00085	337	72	309	12	305	5	-0.0131148
006-93			0.92	0.05346	0.00189	0.38947	0.01386	0.05282	0.00084	348	52	334	10	332	5	-0.0060241
006-94			0.93	0.05355	0.00201	0.39995	0.01504	0.05415	0.00088	352	56	342	11	340	5	-0.00588235
006-95			0.64	0.05354	0.00265	0.40029	0.01977	0.05422	0.00092	352	81	342	14	340	6	-0.00588235
006-96			0.62	0.05328	0.00127	0.39063	0.00968	0.05316	0.00079	341	30	335	7	334	5	-0.00299401
006-97			0.63	0.05281	0.00163	0.39271	0.01225	0.05392	0.00085	321	43	336	9	339	5	0.00884956
006-98			1.32	0.05261	0.00208	0.38844	0.01541	0.05354	0.00087	312	61	333	11	336	5	0.00892857
006-99			1.37	0.05321	0.00249	0.4053	0.0188	0.05523	0.00099	338	72	345	14	347	6	0.00576369
006-100			0.94	0.05316	0.00198	0.38218	0.01429	0.05213	0.00085	336	55	329	10	328	5	-0.00304878
Taodonggou Section: 16TDG-06
TDG06-01	86.45	125.91	0.686602	0.05279	0.00203	0.36062	0.01352	0.04953	0.00056	320	65	313	10	312	3	-0.00320513
TDG06-02	705.15	710.4	0.99261	0.05301	0.0009	0.38302	0.00607	0.05239	0.00049	329	20	329	4	329	3	0
TDG06-03	109.54	170.76	0.641485	0.05311	0.00159	0.38258	0.01107	0.05223	0.00056	333	46	329	8	328	3	-0.00304878
TDG06-04	121.36	179.57	0.675837	0.05306	0.00204	0.37054	0.01397	0.05064	0.00056	331	65	320	10	318	3	-0.00628931
TDG06-05	75.11	111.84	0.671584	0.05302	0.00277	0.39514	0.02031	0.05403	0.00067	330	94	338	15	339	4	0.00294985
TDG06-06	176.2	182.59	0.965004	0.05297	0.00174	0.37219	0.01189	0.05094	0.00056	328	52	321	9	320	3	-0.003125
TDG06-07	135.1	245.15	0.551091	0.05337	0.00136	0.40273	0.00987	0.05471	0.00057	345	37	344	7	343	3	-0.00291545
TDG06-08	590.68	366.61	1.61119	0.05241	0.00133	0.34209	0.00832	0.04733	0.00048	303	37	299	6	298	3	-0.0033557
TDG06-09	137.4	120.51	1.14015	0.05294	0.00219	0.3742	0.01514	0.05125	0.0006	326	71	323	11	322	4	-0.00310559
TDG06-10	120.6	260.26	0.463383	0.05499	0.0013	0.4935	0.01121	0.06506	0.00065	412	33	407	8	406	4	-0.00246305
TDG06-11	82.01	157.45	0.520864	0.05295	0.00443	0.37188	0.03093	0.05092	0.00065	327	166	321	23	320	4	-0.003125
TDG06-12	171.46	248.63	0.689619	0.05349	0.0017	0.40522	0.01256	0.05493	0.00057	350	51	345	9	345	3	0
TDG06-13	174.18	205.78	0.846438	0.05282	0.00145	0.37086	0.00981	0.05091	0.00053	321	41	320	7	320	3	0
TDG06-14	102.18	156.15	0.654371	0.05268	0.00183	0.36114	0.01221	0.0497	0.00056	315	56	313	9	313	3	0
TDG06-15	222.69	223.71	0.995441	0.054	0.00136	0.43392	0.01052	0.05827	0.0006	371	36	366	7	365	4	-0.00273973
TDG06-16	393.94	472.78	0.833242	0.05315	0.00095	0.39092	0.00657	0.05333	0.00051	335	21	335	5	335	3	0
TDG06-17	101.01	205.19	0.492275	0.05306	0.0017	0.38622	0.01207	0.05278	0.00055	331	52	332	9	332	3	0
TDG06-18	58.57	187.79	0.311891	0.06515	0.00125	1.15173	0.02095	0.12818	0.00129	779	22	778	10	777	7	-0.001287
TDG06-19	258.47	243.83	1.06004	0.0534	0.00178	0.38113	0.01239	0.05175	0.00054	346	55	328	9	325	3	-0.00923077
TDG06-20	187.18	304.2	0.615319	0.05251	0.00126	0.359	0.00825	0.04957	0.0005	308	34	311	6	312	3	0.00320513
TDG06-21	56.37	101.72	0.554168	0.0543	0.00313	0.44456	0.02527	0.05936	0.00072	384	107	373	18	372	4	-0.00268817
TDG06-22	140.17	156.02	0.89841	0.0531	0.00317	0.3739	0.02207	0.05105	0.00059	333	114	323	16	321	4	-0.00623053
TDG06-23	186.57	248.03	0.752207	0.05288	0.00137	0.37084	0.00923	0.05085	0.00053	324	38	320	7	320	3	0
TDG06-24	162.97	254.56	0.640203	0.05349	0.00124	0.40712	0.00902	0.05518	0.00055	350	32	347	7	346	3	-0.00289017
TDG06-25	80.89	133.5	0.605918	0.05299	0.00199	0.37975	0.01395	0.05196	0.00058	328	63	327	10	327	4	0
TDG06-26	116.43	156.28	0.745009	0.05252	0.00183	0.35564	0.01204	0.04909	0.00055	308	57	309	9	309	3	0
TDG06-27	264.58	427.94	0.618264	0.05256	0.00102	0.36049	0.00661	0.04973	0.00048	310	25	313	5	313	3	0
TDG06-28	150.1	161.31	0.930506	0.05245	0.00178	0.34398	0.01132	0.04755	0.00053	305	55	300	9	299	3	-0.00334448
TDG06-29	97.11	224.14	0.433256	0.05281	0.0016	0.35532	0.01044	0.04878	0.00052	321	47	309	8	307	3	-0.00651466
TDG06-30	1805.56	608.18	2.96879	0.19416	0.12062	1.29687	0.78191	0.04844	0.00725	2778	1626	844	346	305	45	-1.76721
TDG06-31	278.76	428.52	0.650518	0.05294	0.00106	0.37962	0.00718	0.05199	0.00051	326	25	327	5	327	3	0
TDG06-32	236.93	368.62	0.642749	0.0546	0.00101	0.47605	0.00831	0.06322	0.00061	396	22	395	6	395	4	0
TDG06-33	331.92	432.56	0.767339	0.05288	0.00106	0.38056	0.00724	0.05218	0.00051	324	26	327	5	328	3	0.00304878
TDG06-34	136.33	302.74	0.45032	0.05467	0.00136	0.48446	0.01158	0.06425	0.00065	399	35	401	8	401	4	0
TDG06-35	97.58	147.22	0.662818	0.05288	0.00195	0.37017	0.01329	0.05075	0.00058	324	61	320	10	319	4	-0.0031348
TDG06-36	122.56	155.38	0.788776	0.05326	0.00186	0.38954	0.01321	0.05303	0.0006	340	56	334	10	333	4	-0.003003
TDG06-37	148.89	303.6	0.490415	0.05487	0.00116	0.48422	0.00977	0.06398	0.00063	407	28	401	7	400	4	-0.0025
TDG06-38	79.93	322.77	0.247638	0.1209	0.00176	5.94624	0.07947	0.35659	0.00334	1970	12	1968	12	1966	16	-0.00101729
TDG06-39	76.6	125.65	0.60963	0.0535	0.00214	0.41146	0.01609	0.05576	0.00067	350	67	350	12	350	4	0
TDG06-40	297.09	336.42	0.883093	0.05304	0.00116	0.38681	0.00806	0.05288	0.00053	331	29	332	6	332	3	0
TDG06-41	104.15	134.08	0.776775	0.05271	0.00225	0.36978	0.0155	0.05086	0.00059	316	74	319	11	320	4	0.003125
TDG06-42	100.7	162.68	0.619007	0.05319	0.00169	0.39491	0.01216	0.05383	0.0006	337	49	338	9	338	4	0
TDG06-43	127.77	196.03	0.651788	0.05592	0.00138	0.54786	0.01293	0.07103	0.00074	449	34	444	8	442	4	-0.00452489
TDG06-44	120.24	220.03	0.546471	0.05325	0.00146	0.39449	0.01043	0.05371	0.00057	339	41	338	8	337	3	-0.00296736
TDG06-45	167.75	219.98	0.762569	0.05242	0.00164	0.35114	0.0106	0.04857	0.00054	304	48	306	8	306	3	0
TDG06-46	317.06	235.51	1.34627	0.05297	0.00146	0.36756	0.00977	0.05031	0.00052	328	41	318	7	316	3	-0.00632911
TDG06-47	187.17	226.87	0.82501	0.05295	0.00144	0.3759	0.00987	0.05147	0.00054	327	40	324	7	324	3	0
TDG06-48	198.66	319.23	0.62231	0.05459	0.00198	0.36867	0.01302	0.04896	0.00056	395	59	319	10	308	3	-0.0357143
TDG06-49	245.25	399.83	0.613386	0.05514	0.00106	0.50629	0.00918	0.06657	0.00065	418	23	416	6	415	4	-0.00240964
TDG06-50	96.72	140.14	0.690167	0.05272	0.00199	0.37473	0.01377	0.05153	0.0006	317	62	323	10	324	4	0.00308642
TDG06-51	145.11	143.52	1.01108	0.05325	0.00327	0.39694	0.02407	0.05404	0.0007	339	115	339	17	339	4	0
TDG06-52	89.1	109.15	0.816308	0.05318	0.00232	0.39034	0.01667	0.05322	0.00066	336	74	335	12	334	4	-0.00299401
TDG06-53	61.55	126.29	0.48737	0.05349	0.00196	0.40602	0.01447	0.05503	0.00065	350	59	346	10	345	4	-0.00289855
TDG06-54	247.12	248.72	0.993567	0.05281	0.00138	0.36495	0.00918	0.05011	0.00053	321	38	316	7	315	3	-0.0031746
TDG06-55	200.09	189.6	1.05533	0.05306	0.0016	0.38319	0.01117	0.05236	0.00057	331	46	329	8	329	3	0
TDG06-56	40.69	95.85	0.424517	0.05262	0.00263	0.36287	0.01784	0.05	0.00063	312	89	314	13	315	4	0.0031746
TDG06-57	481.51	290.24	1.65901	0.05336	0.00155	0.4012	0.01126	0.05451	0.00058	344	44	343	8	342	4	-0.00292398
TDG06-58	83.9	158.08	0.530744	0.05352	0.00198	0.40999	0.01474	0.05554	0.00067	351	59	349	11	348	4	-0.00287356
TDG06-59	300.43	285.7	1.05156	0.05289	0.0017	0.36481	0.0114	0.05001	0.00055	324	51	316	8	315	3	-0.0031746
TDG06-60	57.45	205.12	0.28008	0.05591	0.00136	0.5607	0.01306	0.0727	0.00077	449	33	452	8	452	5	0
TDG06-61	174.38	248.21	0.70255	0.05283	0.00166	0.37947	0.01157	0.05208	0.00056	322	50	327	9	327	3	0
TDG06-62	109.11	293.07	0.3723	0.05099	0.00145	0.27419	0.0075	0.03899	0.00042	240	43	246	6	247	3	0.00404858
TDG06-63	82.28	163.64	0.502811	0.053	0.00169	0.37368	0.01158	0.05112	0.00057	329	50	322	9	321	3	-0.00311526
TDG06-64	100.19	260.42	0.384725	0.05219	0.00135	0.33114	0.00824	0.046	0.00048	294	38	290	6	290	3	0
TDG06-65	147.61	250.44	0.589403	0.05296	0.00143	0.37497	0.00971	0.05134	0.00055	327	39	323	7	323	3	0
TDG06-66	253.57	343.33	0.738561	0.05271	0.00135	0.36734	0.00903	0.05053	0.00052	316	37	318	7	318	3	0
TDG06-67	79.69	182.82	0.435893	0.05496	0.00151	0.49749	0.01319	0.06562	0.00071	411	40	410	9	410	4	0
TDG06-68	100.21	178.07	0.562756	0.05553	0.00169	0.52809	0.01554	0.06894	0.00077	434	46	431	10	430	5	-0.00232558
TDG06-69	159.33	360.61	0.441835	0.05319	0.00123	0.39602	0.00872	0.05397	0.00056	337	31	339	6	339	3	0
TDG06-70	87.6	210.69	0.415777	0.05541	0.00142	0.51882	0.01272	0.06788	0.00073	429	35	424	9	423	4	-0.00236407
TDG06-71	84.99	219.4	0.387375	0.05292	0.00181	0.38303	0.01272	0.05248	0.0006	325	54	329	9	330	4	0.0030303
TDG06-72	24.81	31.08	0.798263	0.05302	0.00708	0.38267	0.05073	0.05233	0.00103	330	264	329	37	329	6	0
TDG06-73	279.59	334.11	0.83682	0.05342	0.0013	0.40298	0.00939	0.05469	0.00057	347	34	344	7	343	3	-0.00291545
TDG06-74	420.43	501.53	0.838295	0.05378	0.00134	0.40486	0.00974	0.05458	0.00055	362	36	345	7	343	3	-0.0058309
TDG06-75	108.31	211.17	0.512904	0.05321	0.00152	0.392	0.0108	0.05341	0.00058	338	43	336	8	335	4	-0.00298507
TDG06-76	151.37	201.15	0.752523	0.05313	0.00218	0.37677	0.01512	0.05141	0.00059	334	70	325	11	323	4	-0.00619195
TDG06-77	210.53	300.26	0.701159	0.05542	0.00128	0.53082	0.01165	0.06944	0.00073	429	30	432	8	433	4	0.00230947
TDG06-78	206.37	208.93	0.987747	0.05282	0.0016	0.37514	0.01095	0.05149	0.00058	321	46	323	8	324	4	0.00308642
TDG06-79	282.53	331.9	0.85125	0.05252	0.00132	0.36515	0.00879	0.0504	0.00054	308	35	316	7	317	3	0.00315457
TDG06-80	193.13	227.83	0.847693	0.0527	0.00151	0.36711	0.01014	0.0505	0.00055	316	43	318	8	318	3	0
TDG06-81	359.86	344.38	1.04495	0.05305	0.00133	0.39005	0.00936	0.0533	0.00057	331	35	334	7	335	3	0.00298507
TDG06-82	280.58	239.82	1.16996	0.05236	0.00242	0.33803	0.01532	0.0468	0.00055	301	82	296	12	295	3	-0.00338983
TDG06-83	419.87	349.08	1.20279	0.05353	0.00141	0.40546	0.01024	0.05491	0.00058	351	38	346	7	345	4	-0.00289855
TDG06-84	129.14	229.94	0.561625	0.0532	0.00168	0.39015	0.01197	0.05317	0.0006	337	49	334	9	334	4	0
TDG06-85	105.45	189.79	0.555614	0.05916	0.00169	0.76215	0.02095	0.09339	0.00104	573	40	575	12	576	6	0.00173611
TDG06-86	140.11	243.16	0.576205	0.11354	0.00211	5.27441	0.09232	0.33675	0.00343	1857	17	1865	15	1871	17	0.00320684
TDG06-87	109.62	140.83	0.778385	0.05268	0.0033	0.36682	0.02271	0.05047	0.00065	315	118	317	17	317	4	0
TDG06-88	471.12	336.5	1.40006	0.05263	0.00145	0.35551	0.00946	0.04896	0.00052	313	41	309	7	308	3	-0.00324675
TDG06-89	173.74	268.57	0.646908	0.05345	0.00145	0.38768	0.01009	0.05258	0.00058	348	39	333	7	330	4	-0.00909091
TDG06-90	97.41	157.34	0.619105	0.05423	0.00168	0.44933	0.01344	0.06006	0.00068	381	47	377	9	376	4	-0.00265957
Haxionggou section: 15C-33 (Wang et al. 2018)
C33-01	115.87	184.34	0.628567	0.05237	0.00133	0.34604	0.00841	0.04795	0.00052	302	36	302	6	302	3	0
C33-02	253.6	287.76	0.88129	0.05275	0.00109	0.37077	0.00723	0.05101	0.00052	318	26	320	5	321	3	-0.00311526
C33-03	89	265.96	0.334637	0.0525	0.00124	0.35359	0.008	0.04887	0.00051	307	33	307	6	308	3	-0.00324675
C33-04	330.86	394.5	0.838682	0.05659	0.00107	0.59458	0.01062	0.07623	0.00077	476	22	474	7	474	5	0
C33-05	42.06	81.56	0.515694	0.05215	0.00297	0.32739	0.01833	0.04555	0.0006	292	104	288	14	287	4	0.00348432
C33-06	158.18	249.03	0.635185	0.05315	0.0012	0.39009	0.00836	0.05326	0.00056	335	30	334	6	335	3	-0.00298507
C33-07	92.2	119.23	0.773295	0.05584	0.00142	0.54956	0.01342	0.07141	0.0008	446	34	445	9	445	5	0
C33-08	205.28	286.17	0.717336	0.05237	0.0012	0.337	0.00732	0.04669	0.00049	302	31	295	6	294	3	0.00340136
C33-09	632.3	706.84	0.894545	0.05072	0.00088	0.2569	0.00415	0.03675	0.00036	228	20	232	3	233	2	-0.00429185
C33-10	211.83	473.5	0.447371	0.05042	0.00247	0.23354	0.01124	0.03361	0.00042	214	88	213	9	213	3	0
C33-11	177.42	286.79	0.618641	0.05216	0.00114	0.33325	0.00694	0.04636	0.00048	292	29	292	5	292	3	0
C33-12	159.71	276.95	0.576674	0.05128	0.00126	0.2768	0.00647	0.03916	0.00042	253	34	248	5	248	3	0
C33-13	83.3	125.58	0.663322	0.05491	0.00136	0.49205	0.01169	0.06502	0.00071	409	34	406	8	406	4	0
C33-14	119.31	165.26	0.721953	0.05254	0.0015	0.35353	0.00974	0.04882	0.00055	309	42	307	7	307	3	0
C33-15	74.01	119.16	0.621098	0.05222	0.00225	0.32653	0.01377	0.04537	0.00058	295	73	287	11	286	4	0.0034965
C33-16	104.38	100.51	1.0385	0.05105	0.00223	0.26873	0.01141	0.03819	0.00052	243	73	242	9	242	3	0
C33-17	154.5	174.95	0.883109	0.0509	0.00165	0.26101	0.00816	0.0372	0.00044	236	50	235	7	235	3	0
C33-18	145.9	193.18	0.755254	0.05071	0.00145	0.25555	0.00704	0.03656	0.00041	228	43	231	6	231	3	0
C33-19	291.18	356.62	0.816499	0.05075	0.00132	0.26018	0.00654	0.0372	0.00039	229	39	235	5	235	2	0
C33-20	583.73	982.55	0.594097	0.05109	0.00105	0.27196	0.00528	0.03862	0.00039	245	26	244	4	244	2	0
C33-21	128.7	214.58	0.599776	0.066	0.00107	1.21102	0.01833	0.13311	0.00132	806	16	806	8	806	8	0
C33-22	59.03	87.86	0.671864	0.05588	0.00197	0.55093	0.01873	0.07152	0.00094	448	52	446	12	445	6	0.00224719
C33-23	58.69	116.07	0.505643	0.05527	0.00158	0.51564	0.01425	0.06768	0.00078	423	41	422	10	422	5	0
C33-24	95.2	246.91	0.385566	0.05109	0.00134	0.27061	0.00681	0.03842	0.00041	245	38	243	5	243	3	0
C33-25	110.08	117.73	0.935021	0.05059	0.00284	0.24227	0.01328	0.03474	0.00054	222	98	220	11	220	3	0
C33-26	96.61	209.24	0.461719	0.0525	0.00126	0.34861	0.00797	0.04817	0.00051	307	33	304	6	303	3	0.00330033
C33-27	322.36	348.16	0.925896	0.05098	0.00119	0.26624	0.00591	0.03788	0.0004	240	32	240	5	240	2	0
C33-28	194.16	239.51	0.810655	0.05134	0.00129	0.28127	0.00675	0.03975	0.00043	256	35	252	5	251	3	0.00398406
C33-29	135.51	302.74	0.447612	0.07621	0.00231	0.79519	0.02321	0.07569	0.00091	1101	39	594	13	470	5	0.26383
C33-30	153.91	223.55	0.688481	0.05282	0.0015	0.36474	0.00997	0.05009	0.00057	321	41	316	7	315	3	0.0031746
C33-31	164.38	214.57	0.76609	0.05079	0.00167	0.25137	0.00801	0.0359	0.00043	231	51	228	6	227	3	0.00440529
C33-32	276.86	273.18	1.01347	0.05095	0.00146	0.2606	0.00723	0.0371	0.00041	239	44	235	6	235	3	0
C33-33	95.76	226.59	0.422614	0.05672	0.0011	0.60349	0.01107	0.07719	0.00079	481	23	479	7	479	5	0
C33-34	91.73	106.22	0.863585	0.0521	0.00197	0.33365	0.01226	0.04645	0.00056	290	62	292	9	293	3	-0.00341297
C33-35	201.11	307.5	0.654016	0.05095	0.00129	0.2675	0.00651	0.03808	0.0004	239	37	241	5	241	2	0
C33-36	86.18	205.32	0.419735	0.0563	0.00143	0.57847	0.01412	0.07453	0.00084	464	34	463	9	463	5	0
C33-37	69.1	168.61	0.409821	0.05164	0.00206	0.27924	0.0109	0.03923	0.00047	270	67	250	9	248	3	0.00806452
C33-38	568.49	764.4	0.743707	0.05107	0.00099	0.27003	0.005	0.03835	0.00038	244	25	243	4	243	2	0
C33-39	90.19	188.64	0.478106	0.05246	0.00146	0.35463	0.00952	0.04904	0.00053	306	41	308	7	309	3	-0.00323625
C33-40	212.58	425.8	0.499248	0.05207	0.00112	0.33717	0.00689	0.04697	0.00048	288	28	295	5	296	3	-0.00337838
C33-41	204.95	161.98	1.26528	0.06602	0.00123	1.21356	0.02137	0.13333	0.00139	807	20	807	10	807	8	0
C33-42	194.61	254.88	0.763536	0.05297	0.00159	0.38134	0.01108	0.05221	0.00057	328	46	328	8	328	3	0
C33-43	73.82	159.1	0.463985	0.05295	0.00152	0.37287	0.01031	0.05108	0.0006	327	41	322	8	321	4	0.00311526
C33-44	789.19	1015.77	0.776938	0.05117	0.00099	0.27281	0.00497	0.03867	0.00039	248	24	245	4	245	2	0
C33-45	225.46	329.2	0.684872	0.05497	0.001	0.50382	0.00868	0.06647	0.00067	411	21	414	6	415	4	-0.00240964
C33-46	155.71	186.47	0.83504	0.05315	0.00133	0.38922	0.00929	0.05311	0.00059	335	34	334	7	334	4	0
C33-47	155.97	220.5	0.707347	0.05111	0.00201	0.26525	0.01024	0.03764	0.00043	246	68	239	8	238	3	0.00420168
C33-48	395.09	317.87	1.24293	0.05075	0.0018	0.25569	0.00886	0.03654	0.00039	229	60	231	7	231	2	0
C33-49	45.55	66.74	0.682499	0.05251	0.00233	0.34972	0.01514	0.0483	0.00065	308	74	305	11	304	4	0.00328947
C33-50	449.91	652.8	0.6892	0.05109	0.00097	0.27168	0.00489	0.03857	0.00039	245	23	244	4	244	2	0
C33-51	195.88	326.78	0.599425	0.05452	0.00104	0.4748	0.00857	0.06316	0.00065	393	23	394	6	395	4	-0.00253165
C33-52	167.25	153.49	1.08965	0.05147	0.00159	0.28196	0.00841	0.03973	0.00047	262	47	252	7	251	3	0.00398406
C33-53	108.74	176.68	0.615463	0.0517	0.00182	0.30578	0.01045	0.04289	0.00052	272	56	271	8	271	3	0
C33-54	145.48	251.23	0.579071	0.05074	0.00136	0.25704	0.00659	0.03674	0.00041	229	39	232	5	233	3	-0.00429185
C33-55	259.69	303.49	0.855679	0.05093	0.00123	0.267	0.00618	0.03802	0.00041	238	34	240	5	241	3	-0.00414938
C33-56	208.17	378.67	0.54974	0.0509	0.00115	0.25978	0.00561	0.03701	0.00039	236	31	234	5	234	2	0
C33-57	102.26	132.16	0.773759	0.05072	0.00187	0.25944	0.00925	0.03709	0.00047	228	59	234	7	235	3	-0.00425532
C33-58	97.6	194.68	0.501336	0.05329	0.00177	0.399	0.01294	0.0543	0.00061	341	53	341	9	341	4	0
C33-59	43.14	94.55	0.456267	0.05333	0.00244	0.3939	0.01764	0.05356	0.00072	343	77	337	13	336	4	0.00297619
C33-60	83.2	150.56	0.552604	0.05164	0.0021	0.30038	0.01186	0.04218	0.00057	270	66	267	9	266	4	0.0037594
C33-61	169.62	224.86	0.754336	0.05264	0.00136	0.36104	0.00899	0.04973	0.00055	313	37	313	7	313	3	0
C33-62	97.35	199.59	0.48775	0.05257	0.0015	0.36014	0.00988	0.04968	0.00057	310	42	312	7	313	4	-0.00319489
C33-63	84.97	104.61	0.812255	0.05125	0.00251	0.28039	0.01344	0.03967	0.00054	252	85	251	11	251	3	0
C33-64	88.59	88	1.0067	0.05089	0.00254	0.26356	0.0128	0.03755	0.00056	236	84	238	10	238	3	0
C33-65	95.56	172.71	0.553297	0.05184	0.00166	0.32592	0.01011	0.04558	0.00053	278	50	286	8	287	3	-0.00348432
C33-66	104.68	181.66	0.576241	0.05254	0.00229	0.34968	0.01501	0.04826	0.00056	309	77	304	11	304	3	0
C33-67	116.44	209.83	0.554925	0.05232	0.00241	0.34537	0.01565	0.04787	0.00057	299	82	301	12	301	4	0
C33-68	194.64	297.75	0.653703	0.0532	0.00121	0.40055	0.0087	0.05459	0.00059	337	30	342	6	343	4	-0.00291545
C33-69	359.48	482.14	0.745593	0.05247	0.00136	0.34492	0.00869	0.04766	0.0005	306	38	301	7	300	3	0.00333333
C33-70	15.55	39.42	0.39447	0.05495	0.0032	0.50047	0.02859	0.06604	0.00107	410	99	412	19	412	6	0
C33-71	114.54	101.31	1.13059	0.05129	0.00306	0.28314	0.01664	0.04002	0.00054	254	111	253	13	253	3	0
C33-72	147.53	231.91	0.636152	0.05949	0.00122	0.77729	0.0152	0.09474	0.00102	585	24	584	9	584	6	0
C33-73	82.76	136.74	0.605236	0.05313	0.00163	0.38728	0.01145	0.05285	0.00065	334	45	332	8	332	4	0
C33-74	49.26	67.81	0.726442	0.05477	0.00316	0.4931	0.02797	0.06527	0.00096	403	101	407	19	408	6	-0.00245098
C33-75	96.04	236.98	0.405266	0.05144	0.00137	0.29586	0.00756	0.0417	0.00048	261	38	263	6	263	3	0
C33-76	144.41	475.61	0.303631	0.05167	0.00107	0.3059	0.00604	0.04292	0.00045	271	26	271	5	271	3	0
C33-77	181.1	328.99	0.550473	0.0526	0.00139	0.36267	0.00916	0.04999	0.00058	312	36	314	7	314	4	0
C33-78	145.65	366.23	0.397701	0.05288	0.00125	0.37116	0.00843	0.05089	0.00055	324	32	321	6	320	3	0.003125
C33-79	99.98	207.83	0.481066	0.05211	0.00151	0.32258	0.00901	0.04488	0.00052	290	43	284	7	283	3	0.00353357
C33-80	128.19	190.35	0.673444	0.05228	0.00228	0.33358	0.01426	0.04626	0.00057	298	75	292	11	292	4	0
C33-81	489.84	551.36	0.888421	0.05241	0.00115	0.36076	0.00754	0.0499	0.00054	303	28	313	6	314	3	-0.00318471
C33-82	121.25	292.55	0.414459	0.05208	0.00138	0.32809	0.00837	0.04567	0.0005	289	38	288	6	288	3	0
C33-83	92.2	192.63	0.478638	0.05693	0.0013	0.62059	0.0135	0.07903	0.00088	489	29	490	8	490	5	0
C33-84	178.67	269.84	0.662133	0.05323	0.00135	0.39303	0.00954	0.05353	0.00061	339	34	337	7	336	4	0.00297619
C33-85	302.44	286.66	1.05505	0.05301	0.00143	0.37638	0.00978	0.05147	0.00058	329	39	324	7	324	4	0
C33-86	195.6	266.83	0.733051	0.05178	0.00138	0.31802	0.00814	0.04452	0.0005	276	38	280	6	281	3	-0.00355872
C33-87	365.29	405.89	0.899973	0.05101	0.00136	0.26272	0.00675	0.03734	0.00042	241	38	237	5	236	3	0.00423729
C33-88	142.75	303.73	0.46999	0.05326	0.00123	0.40132	0.00884	0.05463	0.0006	340	30	343	6	343	4	0
C33-89	158.87	178.5	0.890028	0.05359	0.00197	0.40666	0.01458	0.05501	0.00069	354	58	346	11	345	4	0.00289855
C33-90	120.1	246.61	0.487004	0.05121	0.00144	0.28109	0.00762	0.03979	0.00047	250	41	252	6	252	3	0
C33-91	43.75	89.27	0.490086	0.05191	0.0024	0.31801	0.01434	0.04441	0.00064	281	77	280	11	280	4	0
C33-92	82.26	107.01	0.768713	0.05253	0.00231	0.35841	0.01534	0.04946	0.0007	309	72	311	11	311	4	0
C33-93	92.96	183.87	0.505575	0.05245	0.00152	0.34875	0.00973	0.04819	0.00058	305	42	304	7	303	4	0.00330033
C33-94	440.54	691.44	0.637134	0.05295	0.00107	0.37572	0.00727	0.05144	0.00055	327	25	324	5	323	3	0.00309598
C33-95	278.77	347.4	0.802447	0.05097	0.00128	0.27438	0.00659	0.03902	0.00044	239	35	246	5	247	3	-0.00404858
C33-96	375.74	322.51	1.16505	0.05113	0.00133	0.2786	0.00699	0.0395	0.00044	247	37	250	6	250	3	0
C33-97	67.14	88.6	0.757788	0.05238	0.00221	0.34342	0.01409	0.04752	0.00066	302	68	300	11	299	4	0.00334448
C33-98	159.69	199.53	0.800331	0.05239	0.00178	0.34617	0.01145	0.04789	0.00058	302	53	302	9	302	4	0
C33-99	111	227	0.488987	0.05549	0.00135	0.52871	0.01233	0.06906	0.00079	432	32	431	8	430	5	0.00232558
C33-100	71.48	179.49	0.398239	0.05215	0.00149	0.33169	0.00911	0.0461	0.00055	292	41	291	7	291	3	0
Xidalongkou section: 16DLK-49 (Wang et al. 2019)
DLK49-01	195.01	436.84	0.446411	0.0537	0.00123	0.40378	0.00884	0.05456	0.00058	358	30	344	6	342	4	-0.00584795
DLK49-02	158.63	335.89	0.472268	0.05269	0.00132	0.36125	0.00867	0.04975	0.00053	315	35	313	6	313	3	0
DLK49-03	479.53	311.12	1.5413	0.0516	0.00189	0.27791	0.00994	0.03908	0.00045	268	61	249	8	247	3	-0.00809717
DLK49-04	186.25	280.63	0.663685	0.05232	0.00305	0.33075	0.01907	0.04587	0.00054	299	111	290	15	289	3	-0.00346021
DLK49-05	94.59	114.98	0.822665	0.05308	0.00297	0.38236	0.02109	0.05227	0.0007	332	101	329	15	328	4	-0.00304878
DLK49-06	175.09	364.59	0.480238	0.05208	0.00183	0.31704	0.01091	0.04418	0.00049	289	58	280	8	279	3	-0.00358423
DLK49-07	575.73	572.78	1.00515	0.05217	0.00177	0.25566	0.00846	0.03556	0.00039	293	55	231	7	225	2	-0.0266667
DLK49-08	159	227.02	0.700379	0.05173	0.00168	0.30272	0.00954	0.04247	0.00049	273	51	269	7	268	3	-0.00373134
DLK49-09	153.69	160.33	0.958585	0.05305	0.00202	0.38231	0.01418	0.05229	0.00063	331	62	329	10	329	4	0
DLK49-10	35.62	163.36	0.218046	0.05692	0.00156	0.61155	0.01622	0.07796	0.00087	488	39	485	10	484	5	-0.00206612
DLK49-11	739.48	335.1	2.20674	0.0527	0.00318	0.26603	0.0159	0.03663	0.00043	316	115	240	13	232	3	-0.0344828
DLK49-12	232.21	334.22	0.694782	0.05313	0.00129	0.38604	0.00899	0.05272	0.00056	334	34	331	7	331	3	0
DLK49-13	124.54	258.64	0.481519	0.05714	0.00124	0.61998	0.01287	0.07873	0.00083	497	27	490	8	489	5	-0.00204499
DLK49-14	49.24	63.21	0.778991	0.05128	0.00478	0.28335	0.0261	0.04009	0.0007	253	176	253	21	253	4	0
DLK49-15	292.5	382.99	0.763728	0.05117	0.00133	0.26979	0.00675	0.03826	0.00041	248	38	243	5	242	3	-0.00413223
DLK49-16	230.79	433.09	0.532892	0.05709	0.0011	0.62189	0.01141	0.07905	0.00081	495	23	491	7	490	5	-0.00204082
DLK49-17	51.4	83.38	0.616455	0.05324	0.00296	0.39633	0.02166	0.05402	0.00076	339	99	339	16	339	5	0
DLK49-18	405.22	430.28	0.941759	0.05113	0.00175	0.27492	0.00923	0.03901	0.00042	247	57	247	7	247	3	0
DLK49-19	159.47	236.51	0.674263	0.05091	0.00175	0.26798	0.00895	0.0382	0.00045	237	55	241	7	242	3	0.00413223
DLK49-20	242.12	293.1	0.826066	0.05348	0.00218	0.38903	0.01562	0.05279	0.00058	349	71	334	11	332	4	-0.0060241
DLK49-21	540.08	334.61	1.61406	0.0507	0.00205	0.25692	0.01022	0.03677	0.00043	227	70	232	8	233	3	0.00429185
DLK49-22	49.94	91.66	0.54484	0.05405	0.00251	0.43795	0.01997	0.05879	0.00076	373	79	369	14	368	5	-0.00271739
DLK49-23	318.8	190.86	1.67033	0.05084	0.00201	0.26145	0.0101	0.03732	0.00046	234	66	236	8	236	3	0
DLK49-24	145.54	256.68	0.56701	0.05152	0.00149	0.30195	0.00848	0.04253	0.00048	264	44	268	7	268	3	0
DLK49-25	76.71	160.35	0.478391	0.05278	0.00233	0.35323	0.01525	0.04856	0.00062	319	75	307	11	306	4	-0.00326797
DLK49-26	78.66	121.56	0.647088	0.05294	0.00213	0.37253	0.01464	0.05107	0.00064	326	66	322	11	321	4	-0.00311526
DLK49-27	209.11	341.19	0.612884	0.05305	0.00157	0.38707	0.01113	0.05294	0.00058	331	45	332	8	333	4	0.003003
DLK49-28	141.26	159.8	0.88398	0.05301	0.00182	0.37966	0.01268	0.05197	0.00062	329	54	327	9	327	4	0
DLK49-29	325.19	471.33	0.689941	0.0514	0.00118	0.29193	0.00646	0.04121	0.00044	259	31	260	5	260	3	0
DLK49-30	161.9	331.56	0.488298	0.05113	0.00145	0.26868	0.00735	0.03813	0.00043	247	42	242	6	241	3	-0.00414938
DLK49-31	127.38	403.63	0.315586	0.05529	0.00114	0.51281	0.01009	0.0673	0.0007	424	26	420	7	420	4	0
DLK49-32	89.01	337.2	0.263968	0.05299	0.00239	0.35197	0.01533	0.04818	0.00055	328	105	306	12	303	3	-0.00990099
DLK49-33	98.35	344.28	0.285669	0.11368	0.00182	5.24567	0.0797	0.33484	0.00336	1859	14	1860	13	1862	16	0.00107411
DLK49-34	100.68	220.12	0.457387	0.05237	0.00161	0.33235	0.00995	0.04605	0.00053	302	47	291	8	290	3	-0.00344828
DLK49-35	72.15	127.06	0.567842	0.05286	0.00219	0.37688	0.01526	0.05174	0.00068	323	68	325	11	325	4	0
DLK49-36	190.78	496.72	0.38408	0.05148	0.00116	0.28671	0.00624	0.04041	0.00043	262	31	256	5	255	3	-0.00392157
DLK49-37	79.72	183.5	0.434441	0.05606	0.00149	0.55943	0.01442	0.07241	0.00082	455	37	451	9	451	5	0
DLK49-38	88.91	111.31	0.79876	0.05365	0.00229	0.41798	0.01752	0.05653	0.00072	356	72	355	13	354	4	-0.00282486
DLK49-39	298.22	217.26	1.37264	0.05133	0.00198	0.27481	0.01036	0.03885	0.00047	256	64	247	8	246	3	-0.00406504
DLK49-40	91.02	226.94	0.401075	0.05237	0.0016	0.34374	0.0102	0.04763	0.00056	302	46	300	8	300	3	0
DLK49-41	195.49	693.92	0.281718	0.05243	0.00114	0.34214	0.0072	0.04735	0.00049	304	29	299	5	298	3	-0.0033557
DLK49-42	152.22	242.65	0.627323	0.0534	0.00145	0.40915	0.01077	0.0556	0.00063	346	39	348	8	349	4	0.00286533
DLK49-43	296.47	206.22	1.43764	0.05469	0.00148	0.48001	0.01262	0.06369	0.00073	400	38	398	9	398	4	0
DLK49-44	192.94	162.14	1.18996	0.05123	0.00237	0.25885	0.01177	0.03667	0.00048	251	81	234	9	232	3	-0.00862069
DLK49-45	28.73	63.3	0.45387	0.05274	0.0035	0.37129	0.02429	0.05109	0.00077	318	122	321	18	321	5	0
DLK49-46	145.1	143.79	1.00911	0.05128	0.00232	0.26352	0.01172	0.03729	0.00048	253	79	237	9	236	3	-0.00423729
DLK49-47	121.21	222.86	0.543884	0.05277	0.00198	0.36687	0.01351	0.05045	0.00059	319	62	317	10	317	4	0
DLK49-48	104.13	296.57	0.351114	0.05229	0.00172	0.33927	0.01092	0.04708	0.00055	298	52	297	8	297	3	0
DLK49-49	57.31	74.06	0.773832	0.05129	0.00393	0.27379	0.02072	0.03873	0.00063	254	142	246	17	245	4	-0.00408163
DLK49-50	305.21	545.41	0.559597	0.05537	0.00311	0.35594	0.01956	0.04662	0.00054	427	129	309	15	294	3	-0.0510204
DLK49-51	120.45	162.99	0.739002	0.05177	0.00324	0.2944	0.01824	0.04127	0.00053	275	119	262	14	261	3	-0.00383142
DLK49-52	116.88	231.56	0.50475	0.05279	0.00177	0.35764	0.01176	0.04916	0.00057	320	54	310	9	309	4	-0.00323625
DLK49-53	15.94	27.9	0.571326	0.0519	0.01407	0.32635	0.08809	0.04563	0.00132	281	447	287	67	288	8	0.00347222
DLK49-54	189.79	453.71	0.418307	0.0508	0.00175	0.27448	0.00925	0.03921	0.00045	232	56	246	7	248	3	0.00806452
DLK49-55	114.08	236.97	0.481411	0.05188	0.00197	0.3227	0.01197	0.04514	0.00057	280	62	284	9	285	4	0.00350877
DLK49-56	199.01	563.54	0.353143	0.05674	0.00143	0.57111	0.01409	0.07304	0.00078	481	36	459	9	454	5	-0.0110132
DLK49-57	162.63	122.85	1.32381	0.05113	0.00341	0.25195	0.01661	0.03576	0.00052	247	124	228	13	226	3	-0.00884956
DLK49-58	269.59	271.06	0.994577	0.0513	0.00181	0.28319	0.00979	0.04006	0.00048	254	57	253	8	253	3	0
DLK49-59	463.46	402.55	1.15131	0.05093	0.00154	0.25599	0.00755	0.03648	0.00042	238	47	231	6	231	3	0
DLK49-60	178.34	623.04	0.286242	0.05098	0.00121	0.27298	0.00627	0.03886	0.00042	240	33	245	5	246	3	0.00406504
DLK49-61	123.2	309.42	0.398164	0.04605	0.00299	0.259	0.01661	0.04079	0.00044		143	234	13	258	3	0.0930233
DLK49-62	59.45	179.81	0.330627	0.05655	0.00459	0.50241	0.04044	0.06447	0.00095	474	154	413	27	403	6	-0.0248139
DLK49-63	84.03	107.78	0.779644	0.05072	0.00769	0.24529	0.03699	0.03509	0.00065	228	287	223	30	222	4	-0.0045045
DLK49-64	165.49	226.67	0.730092	0.05245	0.0025	0.34157	0.0161	0.04726	0.00059	305	85	298	12	298	4	0
DLK49-65	50.64	73.55	0.688511	0.05306	0.00454	0.36973	0.03133	0.05057	0.00082	331	163	319	23	318	5	-0.00314465
DLK49-66	72.3	130.88	0.552414	0.05252	0.00282	0.35347	0.0187	0.04884	0.00069	308	95	307	14	307	4	0
DLK49-67	184.35	173.62	1.0618	0.05158	0.00243	0.29236	0.01355	0.04113	0.00055	267	82	260	11	260	3	0
DLK49-68	79.92	135.52	0.589728	0.05732	0.00186	0.63851	0.02031	0.08084	0.00099	504	48	501	13	501	6	0
DLK49-69	252.46	196.54	1.28452	0.05854	0.00166	0.70817	0.01958	0.08779	0.00105	550	39	544	12	542	6	-0.00369004
DLK49-70	62.42	133.37	0.468021	0.05789	0.00188	0.67604	0.02154	0.08474	0.00104	526	48	524	13	524	6	0
DLK49-71	156.19	259.91	0.600939	0.05104	0.0019	0.26732	0.00977	0.03801	0.00047	243	61	241	8	240	3	-0.00416667
DLK49-72	234.62	439.98	0.533252	0.05429	0.00504	0.27624	0.02537	0.0369	0.00047	383	212	248	20	234	3	-0.0598291
DLK49-73	193.98	389.24	0.498356	0.05959	0.00168	0.74884	0.02076	0.09119	0.00103	589	40	568	12	563	6	-0.00888099
DLK49-74	171.95	152.46	1.12784	0.05142	0.00291	0.2697	0.01509	0.03806	0.00051	260	104	242	12	241	3	-0.00414938
DLK49-75	68.63	120.75	0.568364	0.05306	0.00272	0.38986	0.01968	0.05332	0.00075	331	89	334	14	335	5	0.00298507
DLK49-76	156.36	132.78	1.17759	0.05095	0.00319	0.2598	0.01609	0.037	0.00053	239	116	235	13	234	3	-0.0042735
DLK49-77	145.68	311.87	0.467118	0.05655	0.00145	0.59243	0.01479	0.07602	0.00088	474	35	472	9	472	5	0
DLK49-78	275.61	784.43	0.351351	0.05808	0.00136	0.66777	0.01529	0.08344	0.00093	533	31	519	9	517	6	-0.00386847
DLK49-79	301.72	222	1.3591	0.05074	0.00204	0.25794	0.01019	0.03689	0.00047	229	68	233	8	234	3	0.0042735
DLK49-80	508.04	334.18	1.52026	0.05103	0.00165	0.25846	0.00818	0.03676	0.00045	242	50	233	7	233	3	0
DLK49-81	44.92	240.09	0.187097	0.06798	0.00168	1.3492	0.03259	0.14404	0.00171	868	31	867	14	867	10	0
DLK49-82	135.79	155.27	0.874541	0.05141	0.00271	0.27131	0.01412	0.0383	0.00054	259	94	244	11	242	3	-0.00826446
DLK49-83	191.48	177.43	1.07919	0.05122	0.00245	0.27064	0.01276	0.03835	0.00053	251	83	243	10	243	3	0
DLK49-84	297.82	359.77	0.827807	0.05253	0.00153	0.3609	0.01032	0.04986	0.0006	309	43	313	8	314	4	0.00318471
DLK49-85	255.96	486.43	0.526201	0.05544	0.00261	0.31964	0.01489	0.04184	0.00051	430	82	282	11	264	3	-0.0681818
DLK49-86	160.71	403.69	0.398103	0.05194	0.00148	0.30802	0.0086	0.04304	0.00051	283	42	273	7	272	3	-0.00367647
DLK49-87	208.57	253	0.824387	0.05184	0.00278	0.26908	0.01425	0.03767	0.00052	278	96	242	11	238	3	-0.0168067
DLK49-88	75.24	79.15	0.9506	0.0515	0.00434	0.28081	0.02345	0.03957	0.00065	263	159	251	19	250	4	-0.004
DLK49-89	98.5	112.02	0.879307	0.05151	0.00319	0.28471	0.01738	0.04012	0.00062	264	112	254	14	254	4	0
DLK49-90	357.88	276.33	1.29512	0.05095	0.00188	0.26258	0.00955	0.03741	0.00047	239	61	237	8	237	3	0
Dabancheng Section: 16DBC-04
DBC04-01	54.73	177.41	0.308494	0.07291	0.00136	1.76744	0.03134	0.17579	0.00189	1011	19	1034	11	1044	10	0.00957854
DBC04-02	146.2	189.43	0.771789	0.05388	0.00169	0.43453	0.01319	0.05847	0.0007	366	47	366	9	366	4	0
DBC04-03	102.96	225.47	0.456646	0.05377	0.00138	0.4227	0.01037	0.057	0.00065	361	35	358	7	357	4	-0.00280112
DBC04-04	34.47	52.88	0.651853	0.05211	0.00317	0.32576	0.01932	0.04533	0.00077	290	105	286	15	286	5	0
DBC04-05	95.05	196.59	0.483494	0.05117	0.00156	0.2846	0.00838	0.04033	0.00047	248	46	254	7	255	3	0.00392157
DBC04-06	34.01	55.49	0.612903	0.05318	0.00284	0.38465	0.02003	0.05245	0.00084	336	89	330	15	330	5	0
DBC04-07	54.66	60.63	0.901534	0.05129	0.00323	0.26852	0.01652	0.03796	0.00065	254	110	242	13	240	4	-0.00833333
DBC04-08	279.13	171.74	1.62531	0.05106	0.00173	0.26778	0.00875	0.03802	0.00048	244	52	241	7	241	3	0
DBC04-09	356.77	377.34	0.945487	0.05108	0.00135	0.2656	0.00676	0.0377	0.00041	244	39	239	5	239	3	0
DBC04-10	46.78	107	0.437196	0.05344	0.00189	0.40552	0.01389	0.05502	0.00073	348	53	346	10	345	4	-0.00289855
DBC04-11	151.71	245.17	0.618795	0.05342	0.00196	0.40318	0.01446	0.05473	0.00063	347	60	344	10	343	4	-0.00291545
DBC04-12	164.32	330.42	0.497306	0.05241	0.00134	0.35321	0.00866	0.04886	0.00054	303	36	307	6	308	3	0.00324675
DBC04-13	156.62	238.94	0.655478	0.05253	0.00139	0.35847	0.00912	0.04948	0.00058	309	37	311	7	311	4	0
DBC04-14	83.74	176.12	0.475471	0.0529	0.0016	0.37301	0.01088	0.05112	0.00062	325	44	322	8	321	4	-0.00311526
DBC04-15	80.84	126.6	0.638547	0.05329	0.00173	0.40161	0.01256	0.05464	0.00069	341	48	343	9	343	4	0
DBC04-16	69.67	112.79	0.617697	0.0522	0.0039	0.32912	0.02433	0.04572	0.00065	294	143	289	19	288	4	-0.00347222
DBC04-17	57.71	57.34	1.00645	0.05492	0.00234	0.49458	0.02039	0.06529	0.00098	409	65	408	14	408	6	0
DBC04-18	185.5	432.92	0.428486	0.05217	0.00115	0.3426	0.00719	0.04761	0.00052	293	28	299	5	300	3	0.00333333
DBC04-19	47.19	106.12	0.444685	0.05296	0.00193	0.37691	0.01325	0.05161	0.00069	327	55	325	10	324	4	-0.00308642
DBC04-20	77.4	94.31	0.820698	0.05251	0.00249	0.35632	0.01649	0.0492	0.00069	308	80	309	12	310	4	0.00322581
DBC04-21	92.87	107.94	0.860385	0.05081	0.00233	0.26733	0.0119	0.03815	0.00056	232	76	241	10	241	3	0
DBC04-22	136.04	259.02	0.52521	0.05273	0.00144	0.35565	0.00931	0.0489	0.00057	317	38	309	7	308	4	-0.00324675
DBC04-23	104.77	272.12	0.385014	0.05213	0.00142	0.32199	0.00848	0.04478	0.00051	291	39	283	7	282	3	-0.0035461
DBC04-24	134.25	517.76	0.25929	0.05757	0.00117	0.65431	0.01273	0.08241	0.00086	513	25	511	8	510	5	-0.00196078
DBC04-25	107.89	316.97	0.340379	0.05234	0.00122	0.35044	0.00779	0.04854	0.00054	300	31	305	6	306	3	0.00326797
DBC04-26	60.43	140.52	0.430046	0.0522	0.00355	0.33193	0.02233	0.0461	0.0006	294	131	291	17	291	4	0
DBC04-27	67.25	93.48	0.719405	0.12204	0.00222	6.087	0.1053	0.36162	0.00402	1986	16	1988	15	1990	19	0.00100503
DBC04-28	399.94	516.24	0.774717	0.05151	0.00126	0.2884	0.00679	0.04059	0.00043	264	35	257	5	256	3	-0.00390625
DBC04-29	181.12	353.77	0.511971	0.05395	0.00121	0.43067	0.00919	0.05788	0.00063	369	29	364	7	363	4	-0.00275482
DBC04-30	96.45	246.06	0.391978	0.05265	0.00136	0.36416	0.00899	0.05015	0.00058	314	35	315	7	315	4	0
DBC04-31	119.5	282.47	0.423054	0.05266	0.00135	0.35817	0.00883	0.04931	0.00056	314	36	311	7	310	3	-0.00322581
DBC04-32	205.54	277.93	0.739539	0.05553	0.00127	0.5332	0.01158	0.06961	0.00078	434	29	434	8	434	5	0
DBC04-33	50.14	83.81	0.598258	0.05993	0.00205	0.78211	0.02601	0.09462	0.00118	601	50	587	15	583	7	-0.00686106
DBC04-34	90.11	152.5	0.590885	0.05263	0.00269	0.35207	0.01777	0.0485	0.00061	313	92	306	13	305	4	-0.00327869
DBC04-35	110.56	224.15	0.493241	0.05245	0.00144	0.343	0.00904	0.04741	0.00056	305	39	299	7	299	3	0
DBC04-36	66.27	102.21	0.648371	0.05224	0.00197	0.34348	0.0125	0.04767	0.00065	296	58	300	9	300	4	0
DBC04-37	102.84	251.86	0.408322	0.05254	0.00133	0.35519	0.00862	0.04901	0.00055	309	35	309	6	308	3	-0.00324675
DBC04-38	89.49	179.53	0.498468	0.05452	0.00172	0.46694	0.01435	0.06209	0.00071	393	48	389	10	388	4	-0.00257732
DBC04-39	114.62	212.92	0.538324	0.05214	0.00168	0.33509	0.0105	0.04659	0.00055	292	50	293	8	294	3	0.00340136
DBC04-40	144.95	202.37	0.716262	0.05521	0.00137	0.51344	0.01217	0.06742	0.00077	421	33	421	8	421	5	0
DBC04-41	214.61	262.04	0.818997	0.05236	0.00168	0.34541	0.01073	0.04782	0.00056	301	49	301	8	301	3	0
DBC04-42	37.36	87.07	0.42908	0.05471	0.00261	0.49046	0.02297	0.065	0.00082	400	82	405	16	406	5	0.00246305
DBC04-43	194.01	262.99	0.737709	0.05092	0.00148	0.26045	0.00725	0.03708	0.00044	237	42	235	6	235	3	0
DBC04-44	160.96	173.95	0.925323	0.05099	0.00177	0.26233	0.00876	0.0373	0.00048	240	53	237	7	236	3	-0.00423729
DBC04-45	85.45	132.76	0.643643	0.05087	0.00202	0.26248	0.0101	0.0374	0.00051	235	63	237	8	237	3	0
DBC04-46	220.84	292.99	0.753746	0.05354	0.00128	0.4248	0.00969	0.05751	0.00064	352	32	359	7	360	4	0.00277778
DBC04-47	156.76	295.54	0.530419	0.05244	0.00133	0.34786	0.00843	0.04809	0.00055	305	35	303	6	303	3	0
DBC04-48	89.59	145.37	0.616289	0.05288	0.00168	0.37717	0.01153	0.05171	0.00065	324	47	325	9	325	4	0
DBC04-49	107.06	217.38	0.492502	0.05241	0.00155	0.33647	0.00954	0.04654	0.00056	303	43	294	7	293	3	-0.00341297
DBC04-50	80.88	134.49	0.601383	0.06759	0.00152	1.32936	0.02853	0.14258	0.00163	856	26	859	12	859	9	0
DBC04-51	190.22	163.39	1.16421	0.05217	0.00163	0.3397	0.01019	0.0472	0.00059	293	46	297	8	297	4	0
DBC04-52	78.62	154.72	0.508144	0.05448	0.00162	0.47725	0.01365	0.0635	0.00078	391	42	396	9	397	5	0.00251889
DBC04-53	102.02	250.89	0.406632	0.05262	0.00148	0.35929	0.00973	0.0495	0.00058	312	40	312	7	311	4	-0.00321543
DBC04-54	68.39	114.43	0.597658	0.05336	0.00217	0.40712	0.01612	0.05531	0.00072	344	66	347	12	347	4	0
DBC04-55	360.45	504.94	0.713847	0.05083	0.00199	0.26705	0.01018	0.03808	0.00047	233	65	240	8	241	3	0.00414938
DBC04-56	62.65	184.51	0.339548	0.05294	0.0017	0.37759	0.0117	0.05171	0.00063	326	48	325	9	325	4	0
DBC04-57	188.43	225.86	0.834278	0.0526	0.0016	0.38896	0.01135	0.05361	0.00065	312	44	334	8	337	4	0.00890208
DBC04-58	205.73	200.89	1.02409	0.05226	0.00151	0.34441	0.00954	0.04777	0.00058	297	41	301	7	301	4	0
DBC04-59	24.07	63.64	0.378221	0.05566	0.00291	0.54211	0.02785	0.0706	0.00101	439	89	440	18	440	6	0
DBC04-60	235.2	361.07	0.651397	0.05216	0.00126	0.33496	0.00773	0.04655	0.00052	292	32	293	6	293	3	0
DBC04-61	99.02	316.83	0.312534	0.05244	0.00143	0.33039	0.00867	0.04567	0.00052	305	39	290	7	288	3	-0.00694444
DBC04-62	168.86	120.74	1.39854	0.05267	0.00241	0.3592	0.01605	0.04943	0.00066	315	77	312	12	311	4	-0.00321543
DBC04-63	38.83	71.21	0.545289	0.05247	0.00279	0.34716	0.01801	0.04796	0.00072	306	91	303	14	302	4	-0.00331126
DBC04-64	124.46	135.93	0.915618	0.05537	0.00162	0.52889	0.01488	0.06924	0.00085	427	41	431	10	432	5	0.00231481
DBC04-65	109.44	192.56	0.568342	0.05255	0.00162	0.36208	0.01075	0.04995	0.00061	309	45	314	8	314	4	0
DBC04-66	131.89	255.09	0.517033	0.05222	0.0014	0.34407	0.00878	0.04776	0.00057	295	37	300	7	301	4	0.00332226
DBC04-67	61.77	80.83	0.764196	0.05246	0.00218	0.35615	0.01429	0.04921	0.00071	306	65	309	11	310	4	0.00322581
DBC04-68	81.78	133.99	0.610344	0.05588	0.00162	0.55471	0.01542	0.07196	0.00089	448	40	448	10	448	5	0
DBC04-69	61.33	168.44	0.364106	0.05297	0.00158	0.38275	0.01096	0.05238	0.00065	328	42	329	8	329	4	0
DBC04-70	58.96	81.77	0.721047	0.05314	0.00262	0.38967	0.01878	0.05315	0.00074	335	84	334	14	334	5	0
DBC04-71	204.55	159.55	1.28204	0.05054	0.00239	0.24984	0.01157	0.03583	0.00048	220	82	226	9	227	3	0.00440529
DBC04-72	227.3	474.89	0.478637	0.05125	0.00143	0.27095	0.00727	0.03832	0.00043	252	41	243	6	242	3	-0.00413223
DBC04-73	57.15	122.28	0.46737	0.05572	0.00161	0.55041	0.01517	0.07161	0.00089	441	39	445	10	446	5	0.00224215
DBC04-74	112.8	118.31	0.953427	0.05541	0.00168	0.52626	0.01536	0.06885	0.00086	429	43	429	10	429	5	0
DBC04-75	118.63	205.72	0.576658	0.05252	0.00166	0.35224	0.01073	0.04861	0.0006	308	47	306	8	306	4	0
DBC04-76	65.64	102.64	0.639517	0.05237	0.00218	0.34208	0.01379	0.04735	0.00065	302	67	299	10	298	4	-0.0033557
DBC04-77	197.16	228.21	0.863941	0.05268	0.00146	0.36924	0.0098	0.05081	0.0006	315	39	319	7	319	4	0
DBC04-78	95.74	236.84	0.404239	0.05237	0.00148	0.34472	0.00927	0.04771	0.00057	302	40	301	7	300	4	-0.00333333
DBC04-79	86.28	165.72	0.520637	0.05242	0.00164	0.34456	0.01034	0.04765	0.0006	304	45	301	8	300	4	-0.00333333
DBC04-80	45.44	36.68	1.23882	0.05235	0.00359	0.34585	0.02321	0.04788	0.00087	301	120	302	18	301	5	-0.00332226
Yuergou Section: HX-01 (Liu et al. 2017)
HX-01-01			0.6799	0.05142	0.00221	0.3001	0.01395	0.04241	0.00097	261	94	266	11	268	6	0.00746269
HX-01-02			0.3795	0.0564	0.00198	0.59246	0.02064	0.07611	0.00124	478	78	472	13	473	7	0.00211416
HX-01-03			0.1803	0.05351	0.0017	0.40512	0.01312	0.05467	0.00075	350	72	345	9	343	5	-0.0058309
HX-01-04			0.5891	0.05285	0.00208	0.37508	0.01473	0.05127	0.00075	324	89	323	11	322	5	-0.00310559
HX-01-05			0.6132	0.05177	0.00234	0.2911	0.01265	0.04095	0.00068	276	104	259	10	259	4	0
HX-01-06			0.4928	0.05889	0.00182	0.58702	0.01806	0.07222	0.00111	565	67	469	12	450	7	-0.0422222
HX-01-07			0.5461	0.06353	0.00207	0.7855	0.02459	0.08957	0.0012	728	70	589	14	553	7	-0.0650995
HX-01-08			0.7803	0.05514	0.00214	0.42061	0.01523	0.05531	0.00071	417	87	356	11	347	4	-0.0259366
HX-01-09			0.6344	0.054	0.0035	0.38304	0.02422	0.05228	0.00115	372	146	329	18	329	7	0
HX-01-10			0.2622	0.05322	0.00245	0.37474	0.01486	0.05191	0.00099	339	104	323	11	326	6	0.00920245
HX-01-11			1.2339	0.05508	0.00294	0.38478	0.02129	0.05086	0.00114	417	116	331	16	320	7	-0.034375
HX-01-12			0.5182	0.05516	0.00211	0.36028	0.01377	0.04744	0.00079	420	85	312	10	299	5	-0.0434783
HX-01-13			0.3876	0.05574	0.00227	0.47569	0.02015	0.06189	0.00117	443	91	395	14	387	7	-0.0206718
HX-01-14			0.3492	0.05452	0.00256	0.40212	0.01839	0.05402	0.00105	394	106	343	13	339	6	-0.0117994
HX-01-15			0.5446	0.06004	0.00365	0.64238	0.03592	0.07953	0.00171	606	127	504	22	493	10	-0.0223124
HX-01-16			0.416	0.05635	0.00276	0.44272	0.02177	0.05731	0.0011	465	109	372	15	359	7	-0.0362117
HX-01-17			0.5285	0.04957	0.00242	0.27347	0.0129	0.04015	0.00066	176	113	245	10	254	4	0.0354331
HX-01-18			0.5857	0.06402	0.00492	0.56041	0.04279	0.06592	0.00177	743	163	452	28	412	11	-0.0970874
HX-01-19			0.364	0.05508	0.00239	0.37347	0.01526	0.04934	0.00078	417	94	322	11	310	5	-0.0387097
HX-01-20			0.8207	0.05699	0.00294	0.43757	0.02122	0.0557	0.00087	500	119	369	15	349	5	-0.0573066
HX-01-21			0.5049	0.05255	0.00255	0.36449	0.01849	0.04989	0.00088	309	111	316	14	314	5	-0.00636943
HX-01-22			0.8087	0.05118	0.00196	0.30395	0.01117	0.04313	0.00088	250	89	269	9	272	5	0.0110294
HX-01-23			0.5991	0.05345	0.00223	0.42425	0.01805	0.05707	0.00092	346	94	359	13	358	6	-0.0027933
HX-01-24			0.5867	0.05599	0.00304	0.38989	0.02116	0.05073	0.00121	454	120	334	15	319	7	-0.0470219
HX-01-25			0.6482	0.05004	0.00235	0.39596	0.01881	0.05693	0.00108	198	109	339	14	357	7	0.0504202
HX-01-26			0.9507	0.049	0.00274	0.35384	0.01927	0.0523	0.0011	146	130	308	14	329	7	0.0638298
HX-01-27			0.4899	0.05098	0.00157	0.39732	0.01218	0.05577	0.00085	239	70	340	9	350	5	0.0285714
HX-01-28			0.8175	0.05342	0.00221	0.44248	0.01599	0.06026	0.00117	346	94	372	11	377	7	0.0132626
HX-01-29			0.5851	0.05414	0.00209	0.39463	0.01378	0.05262	0.00102	376	87	338	10	331	6	-0.021148
HX-01-30			0.8966	0.05105	0.00215	0.3277	0.0136	0.04596	0.00084	243	101	288	10	290	5	0.00689655
HX-01-31			0.4943	0.05232	0.0019	0.38137	0.0139	0.05207	0.00095	298	88	328	10	327	6	-0.0030581
HX-01-32			0.6436	0.05351	0.0028	0.41105	0.01921	0.05586	0.0011	350	119	350	14	350	7	0
HX-01-33			0.8656	0.0525	0.00199	0.40106	0.01474	0.05484	0.00085	306	85	342	11	344	5	0.00581395
HX-01-34			0.4439	0.11809	0.00232	6.44623	0.1357	0.39044	0.006	1927	35	2039	19	2125	28	0.0404706
HX-01-35			0.3615	0.05877	0.00416	0.45033	0.03067	0.05775	0.00283	567	156	378	21	362	17	-0.0441989
HX-01-36			0.9967	0.05548	0.0026	0.28392	0.01126	0.03756	0.00092	432	104	254	9	238	6	-0.0672269
HX-01-37			0.5873	0.05689	0.00233	0.51763	0.01999	0.06594	0.00118	487	91	424	13	412	7	-0.0291262
HX-01-38			0.4567	0.05443	0.0033	0.41552	0.02579	0.05532	0.00106	387	132	353	18	347	6	-0.0172911
HX-01-39			0.636	0.05223	0.00234	0.33605	0.01545	0.0466	0.00076	295	102	294	12	294	5	0
HX-01-40			0.3864	0.05685	0.00177	0.61107	0.01866	0.07785	0.00102	487	69	484	12	483	6	-0.00207039
HX-01-41			0.1897	0.05543	0.00185	0.39335	0.01228	0.05168	0.00079	428	74	337	9	325	5	-0.0369231
HX-01-42			0.5897	0.05249	0.00178	0.36621	0.01254	0.05038	0.00073	306	78	317	9	317	4	0
HX-01-43			0.5991	0.05115	0.00193	0.29721	0.01092	0.04214	0.00058	256	82	264	9	266	4	0.0075188
HX-01-44			0.5644	0.06326	0.00175	0.76221	0.02012	0.08714	0.00111	717	59	575	12	539	7	-0.0667904
HX-01-45			0.7932	0.05572	0.0019	0.41811	0.01319	0.05441	0.00067	443	76	355	9	342	4	-0.0380117
HX-01-46			0.6892	0.05579	0.00304	0.38195	0.02047	0.05046	0.00102	443	122	328	15	317	6	-0.0347003
HX-01-47			0.2587	0.05344	0.00201	0.35937	0.01221	0.04936	0.0009	346	85	312	9	311	6	-0.00321543
HX-01-48			1.2477	0.05748	0.00312	0.41217	0.02307	0.05192	0.00099	509	123	350	17	326	6	-0.0736196
HX-01-49			0.4583	0.05729	0.00216	0.41792	0.01475	0.05324	0.00076	502	83	355	11	334	5	-0.0628743
HX-01-50			0.3955	0.05568	0.00209	0.45051	0.01811	0.05829	0.00109	439	83	378	13	365	7	-0.0356164
HX-01-51			0.3342	0.05348	0.00232	0.34865	0.01442	0.04784	0.00099	350	94	304	11	301	6	-0.00996678
HX-01-52			0.5437	0.05859	0.00313	0.60696	0.03051	0.07656	0.0015	554	117	482	19	476	9	-0.012605
HX-01-53			0.4265	0.05489	0.0023	0.41901	0.0176	0.0557	0.00098	409	94	355	13	349	6	-0.017192
HX-01-54			0.4878	0.05132	0.00219	0.25314	0.00971	0.03632	0.00068	254	98	229	8	230	4	0.00434783
HX-01-55			0.6435	0.05803	0.00439	0.50005	0.03686	0.06446	0.00153	532	160	412	25	403	9	-0.0223325
HX-01-56			0.3593	0.05488	0.00214	0.3554	0.01375	0.04698	0.00076	409	92	309	10	296	5	-0.0439189
HX-01-57			0.846	0.056	0.00261	0.41884	0.01869	0.05418	0.00078	454	104	355	13	340	5	-0.0441176
HX-01-58			0.478	0.05281	0.00247	0.34953	0.01645	0.04788	0.00082	320	112	304	12	301	5	-0.00996678
HX-01-59			0.8568	0.0517	0.00209	0.30837	0.01154	0.04323	0.00073	272	93	273	9	273	5	0
HX-01-60			0.598	0.05406	0.00371	0.38006	0.02079	0.05153	0.00094	372	154	327	15	324	6	-0.00925926
HX-01-61			0.5881	0.05602	0.0028	0.37928	0.01857	0.04926	0.001	454	111	327	14	310	6	-0.0548387
HX-01-62			1.0669	0.05048	0.00178	0.36798	0.01225	0.05257	0.00075	217	49	318	9	330	5	0.0363636
HX-01-63			0.9494	0.05496	0.00449	0.35736	0.01869	0.04867	0.00111	409	183	310	14	306	7	-0.0130719
HX-01-64			0.4797	0.052	0.00178	0.36143	0.011	0.05016	0.00081	283	78	313	8	316	5	0.00949367
HX-01-65			0.7877	0.05359	0.00208	0.41588	0.01523	0.05597	0.00098	354	87	353	11	351	6	-0.00569801
HX-01-66			0.5791	0.05349	0.00199	0.38742	0.01354	0.05216	0.00089	350	83	332	10	328	5	-0.0121951
HX-01-67			0.8482	0.04828	0.00202	0.24292	0.0093	0.03586	0.00071	122	98	221	8	227	4	0.0264317
HX-01-68			0.4559	0.05266	0.00213	0.359	0.01419	0.04882	0.0008	322	123	311	11	307	5	-0.0130293
HX-01-69			0.6522	0.05388	0.00263	0.38507	0.01681	0.05194	0.00092	365	109	331	12	326	6	-0.0153374
HX-01-70			0.8132	0.05077	0.00196	0.33933	0.01348	0.04785	0.00095	232	89	297	10	301	6	0.013289
HX-01-71			0.4443	0.12197	0.00228	6.34389	0.13065	0.37227	0.00606	1987	33	2025	18	2040	28	0.00735294
HX-01-72			0.3638	0.05788	0.00365	0.43495	0.0262	0.05614	0.00222	524	134	367	19	352	14	-0.0426136
HX-01-73			0.5779	0.05999	0.00222	0.5351	0.01827	0.06458	0.001	611	80	435	12	403	6	-0.0794045
HX-01-74			0.476	0.05399	0.00309	0.39808	0.02239	0.05403	0.001	372	130	340	16	339	6	-0.00294985
HX-01-75			0.6531	0.05154	0.00206	0.32102	0.0137	0.0451	0.00077	265	91	283	11	284	5	0.00352113
HX-01-76			0.3884	0.0567	0.00168	0.59678	0.01704	0.07636	0.00101	480	65	475	11	474	6	-0.0021097
HX-01-77			0.1854	0.05541	0.00151	0.40772	0.01095	0.05331	0.00067	428	61	347	8	335	4	-0.0358209
HX-01-78			0.5936	0.05089	0.00169	0.35955	0.01161	0.05111	0.00066	235	71	312	9	321	4	0.0280374
HX-01-79			0.607	0.05129	0.00185	0.28943	0.00988	0.04101	0.00055	254	88	258	8	259	3	0.003861
HX-01-80			0.8458	0.05833	0.00181	0.4154	0.01186	0.05168	0.00072	543	69	353	9	325	4	-0.0861538
Note: Degree of discordance = 100 × (1 − (207Pb/235U/206Pb/238U age)), λ238U = 0.0155125 × 10−9 yr−1, λ235U = 0.98485 × 10−9 yr−1, λ232Th = 0.049475 × 10−9 yr−1.
Spot	Contents/ppm			Isotope Ratios						U-Pb Age/Ma						Disc. (%)*
	Th	U	Th/U	207Pb/206Pb	2σ	207Pb/235U	2σ	206Pb/238U	2σ	207Pb/206Pb	2σ	207Pb/235U	2σ	206Pb/238U	2σ
DDLK 09-01	37.7	99.9	0.377377	0.0533	0.0029	0.379	0.021	0.05156	0.0009	270	120	324	16	324	5.5	0
DDLK 09-02	86.9	155.4	0.559202	0.0522	0.0025	0.382	0.018	0.05318	0.00082	235	98	326	13	334	5	0.0239521
DDLK 09-03	61.7	152.4	0.404856	0.0533	0.0024	0.37	0.018	0.04999	0.0008	292	97	317	13	314.4	4.9	-0.00826972
DDLK 09-04	191.6	381.2	0.502623	0.0528	0.0018	0.3755	0.013	0.05155	0.00073	296	75	323.6	9.9	324	4.5	0.00123457
DDLK 09-05	39.01	61.99	0.629295	0.054	0.004	0.37	0.027	0.05003	0.00098	240	150	315	21	314.7	6	-0.000953289
DDLK 09-06	73.2	140.2	0.522111	0.0529	0.0027	0.404	0.021	0.05529	0.00088	251	100	341	15	346.9	5.3	0.0170078
DDLK 09-07	59.96	159.9	0.374984	0.0526	0.0024	0.371	0.017	0.05107	0.00079	271	92	320	13	321	4.8	0.00311526
DDLK 09-08	135.5	274.4	0.493805	0.0677	0.0021	0.701	0.026	0.0746	0.0014	850	64	537	15	463.4	8.1	-0.158826
DDLK 09-09	104.9	114.1	0.919369	0.0525	0.0025	0.39	0.019	0.05393	0.0009	246	100	331	14	338.5	5.5	0.0221566
DDLK 09-10	102.4	150.4	0.680851	0.0515	0.0023	0.359	0.016	0.05078	0.00078	224	96	311	12	319.3	4.8	0.0259944
DDLK 09-11	81.4	99.8	0.815631	0.0535	0.0032	0.386	0.023	0.05258	0.00092	250	120	327	17	330.3	5.6	0.00999092
DDLK 09-12	84.1	97.6	0.86168	0.0519	0.0027	0.37	0.02	0.0515	0.0009	230	110	316	15	323.7	5.5	0.0237875
DDLK 09-13	70.1	82.2	0.852798	0.0523	0.0032	0.381	0.023	0.05272	0.00098	230	130	324	17	331.1	6	0.0214437
DDLK 09-14	254.7	319	0.798433	0.0539	0.0021	0.37	0.015	0.05001	0.00077	329	83	318.6	11	314.6	4.8	-0.0127146
DDLK 09-15	345.7	296.8	1.16476	0.0534	0.0022	0.376	0.016	0.05104	0.00079	318	88	324.6	11	320.9	4.8	-0.0115301
DDLK 09-16	50.6	105.8	0.478261	0.0521	0.0028	0.412	0.022	0.05735	0.001	240	110	347	16	359.5	6.1	0.0347705
DDLK 09-17	77	123.9	0.621469	0.0525	0.0028	0.372	0.019	0.05172	0.00088	250	110	319	14	325.1	5.4	0.0187635
DDLK 09-18	113.3	286.7	0.395187	0.0523	0.0024	0.383	0.019	0.05381	0.0011	288	110	328	14	337.8	6.5	0.0290112
DDLK 09-19	184.2	268.5	0.686034	0.0541	0.0019	0.398	0.014	0.05323	0.00078	351	79	340.1	11	334.3	4.8	-0.0173497
DDLK 09-20	327.7	221.1	1.48213	0.0517	0.002	0.378	0.015	0.0532	0.0008	238	82	326.4	11	334.1	4.9	0.023047
DDLK 09-21	100.9	143	0.705594	0.05	0.0023	0.364	0.018	0.05228	0.00085	173	98	313	13	328.5	5.2	0.0471842
DDLK 09-22	70.32	106.3	0.661524	0.0511	0.0027	0.378	0.02	0.05374	0.0009	186	110	323	15	337.4	5.5	0.0426793
DDLK 09-23	90.9	155	0.586452	0.0528	0.0023	0.397	0.017	0.05465	0.00085	279	90	339	12	343	5.2	0.0116618
DDLK 09-24	50.2	101.1	0.496538	0.0539	0.0027	0.454	0.023	0.06122	0.001	297	110	379	17	383	6.3	0.0104439
DDLK 09-25	135.5	209.1	0.648015	0.0529	0.0027	0.423	0.021	0.05705	0.0012	310	110	357	15	357.6	7.2	0.00167785
DDLK 09-26	105.8	153.1	0.691052	0.0532	0.0023	0.389	0.018	0.05307	0.00081	292	94	333	13	333.3	5	0.00090009
DDLK 09-27	167.6	200.6	0.835494	0.0537	0.0023	0.388	0.016	0.05259	0.0008	309	89	332.5	12	330.4	4.9	-0.00635593
DDLK 09-28	47.3	89.5	0.528492	0.0531	0.0032	0.391	0.023	0.05386	0.00098	260	130	333	18	338.1	6	0.0150843
DDLK 09-29	101.2	128.5	0.787549	0.0528	0.0024	0.382	0.017	0.05237	0.00084	284	96	326	13	329	5.1	0.00911854
DDLK 09-30	37.6	52.8	0.712121	0.0523	0.004	0.367	0.029	0.05034	0.0011	190	150	311	21	316.5	6.5	0.0173776
DDLK 09-31	419.3	538	0.779368	0.053	0.0019	0.401	0.016	0.05465	0.00089	308	80	341.8	11	343	5.4	0.00349854
DDLK 09-32	157.2	196.6	0.799593	0.0528	0.0023	0.372	0.016	0.05123	0.00081	267	91	319.1	12	322	5	0.00900621
DDLK 09-33	208.5	213.1	0.978414	0.0524	0.0021	0.372	0.016	0.05167	0.00079	258	86	320.2	12	324.8	4.9	0.0141626
DDLK 09-34	108.1	160.6	0.673101	0.0571	0.0024	0.423	0.018	0.05375	0.00084	438	93	356	13	337.4	5.2	-0.0551274
DDLK 09-35	171.1	220.5	0.775964	0.0524	0.0023	0.382	0.018	0.05339	0.00082	263	97	327	13	335.3	5	0.024754
DDLK 09-36	171.8	192.2	0.893861	0.0519	0.0022	0.355	0.015	0.04934	0.00076	243	87	306.6	11	310.4	4.6	0.0122423
DDLK 09-37	56.1	102.6	0.546784	0.0533	0.0036	0.334	0.022	0.04583	0.00084	250	140	289	17	288.8	5.2	-0.000692521
DDLK 09-38	13.31	41.71	0.319108	0.0519	0.0043	0.356	0.029	0.05053	0.0011	150	160	304	23	317.7	6.9	0.0431224
DDLK 09-39	71.2	143.5	0.496167	0.0519	0.0025	0.345	0.016	0.04875	0.00079	220	97	300	13	306.8	4.9	0.0221643
DDLK 09-40	49.3	92.2	0.534707	0.0566	0.0029	0.461	0.024	0.05917	0.001	414	100	385	16	370.5	6.4	-0.0391363
DDLK 09-41	174	187.5	0.928	0.0528	0.0023	0.39	0.018	0.05353	0.0008	273	94	332	13	336.1	4.9	0.0121988
DDLK 09-42	223.9	298.2	0.750838	0.0527	0.0019	0.375	0.014	0.0515	0.00074	283	80	321.8	11	323.7	4.6	0.00586963
DDLK 09-43	268	322	0.832298	0.0527	0.0018	0.414	0.015	0.05696	0.00082	291	76	351.4	11	357.1	5	0.0159619
DDLK 09-44	104.3	146.8	0.71049	0.0509	0.0025	0.369	0.018	0.05297	0.00086	183	100	318	14	332.7	5.2	0.0441839
DDLK 09-45	38.9	30.11	1.29193	0.0514	0.0056	0.343	0.036	0.0483	0.0012	90	200	292	28	304.1	7.3	0.0397895
DDLK 09-46	156.6	199.1	0.786539	0.0568	0.0024	0.401	0.017	0.05132	0.00077	445	86	342	12	322.6	4.7	-0.0601364
DDLK 09-47	314	375	0.837333	0.052	0.0018	0.3582	0.013	0.04975	0.0007	263	76	309.8	9.9	313	4.3	0.0102236
DDLK 09-48	250	254.6	0.981932	0.0533	0.002	0.373	0.015	0.05068	0.00073	312	84	320.9	11	318.7	4.5	-0.00690304
DDLK 09-49	107.4	148.8	0.721774	0.0534	0.0026	0.395	0.02	0.05352	0.00085	291	100	335	15	336	5.2	0.00297619
DDLK 09-50	215.8	290.9	0.741836	0.0524	0.002	0.361	0.014	0.05025	0.00074	261	81	311.5	10	316	4.5	0.0142405
DDLK 09-51	75.9	187.3	0.405232	0.0525	0.0021	0.369	0.015	0.05112	0.00078	265	84	317.6	11	321.3	4.8	0.0115157
DDLK 09-52	119.8	141.4	0.847242	0.0547	0.0022	0.392	0.016	0.05205	0.00079	349	88	334	12	327.1	4.8	-0.0210945
DDLK 09-53	76.3	97.1	0.785788	0.0537	0.0032	0.392	0.024	0.05284	0.00092	290	130	332	17	331.9	5.6	-0.000301296
DDLK 09-54	568	462	1.22944	0.0528	0.0016	0.3888	0.013	0.05331	0.00074	297	69	332.7	9.3	334.8	4.5	0.0062724
DDLK 09-55	97.8	99.7	0.980943	0.052	0.0028	0.346	0.019	0.04856	0.0008	210	110	299	14	305.6	4.9	0.0215969
DDLK 09-56	193.3	193.8	0.99742	0.0518	0.0022	0.37	0.016	0.05167	0.00078	236	92	318	12	324.8	4.8	0.020936
DDLK 09-57	163.1	213.3	0.764651	0.052	0.002	0.372	0.015	0.05218	0.00079	249	82	320.1	11	327.8	4.8	0.0234899
DDLK 09-58	57.5	105.7	0.543992	0.0532	0.0023	0.346	0.016	0.04724	0.00076	288	92	301	12	297.5	4.7	-0.0117647
DDLK 09-59	287.5	352.6	0.815372	0.0523	0.0017	0.3742	0.013	0.05191	0.00075	276	70	321.9	9.6	326.2	4.6	0.0131821
DDLK 09-60	33.27	73.8	0.450813	0.0537	0.0044	0.403	0.032	0.05558	0.0012	250	170	339	23	348.6	7.2	0.0275387
DDLK 09-61	124.3	322	0.386025	0.052	0.002	0.396	0.016	0.05551	0.00086	256	85	337.4	11	348.2	5.2	0.0310167
DDLK 09-62	1412	504	2.80159	0.1997	0.01	1.412	0.084	0.0509	0.0011	2731	95	874	36	320	6.6	-1.73125
DDLK 09-63	289.7	261.6	1.10742	0.0516	0.0018	0.382	0.014	0.05367	0.00079	240	76	327	10	337	4.9	0.0296736
DDLK 09-64	111.6	173.1	0.644714	0.0524	0.0022	0.394	0.016	0.05475	0.00086	253	88	335.5	12	343.6	5.3	0.0235739
DDLK 09-65	118.3	144.1	0.820958	0.0528	0.0024	0.384	0.018	0.05254	0.00084	285	94	329	13	330	5.2	0.0030303
DDLK 09-66	94.9	247	0.384211	0.0539	0.002	0.37	0.014	0.04985	0.00076	328	78	318.5	10	313.6	4.7	-0.015625
DDLK 09-67	233.7	247.1	0.945771	0.052	0.002	0.371	0.015	0.05177	0.00078	251	84	318.8	11	325.3	4.8	0.0199816
DDLK 09-68	135.7	125.1	1.08473	0.0518	0.0023	0.354	0.016	0.04938	0.00079	243	96	306	12	310.7	4.8	0.0151271
DDLK 09-69	90.3	138.6	0.651515	0.0523	0.0027	0.345	0.018	0.04778	0.00076	229	110	298	14	300.8	4.7	0.00930851
DDLK 09-70	314	396	0.792929	0.053	0.0017	0.3873	0.013	0.05312	0.00076	303	70	333.2	9.8	333.6	4.7	0.00119904
DDLK 09-71	240	260.3	0.922013	0.0574	0.0027	0.406	0.02	0.05201	0.00098	470	110	345	14	326.8	6	-0.0556916
DDLK 09-72	42.19	83.41	0.505815	0.0499	0.0029	0.33	0.019	0.04831	0.00088	140	120	287	15	304.1	5.4	0.0562315
DDLK 09-73	232.7	342.8	0.678821	0.0524	0.0018	0.3581	0.013	0.04935	0.0007	282	76	309.8	9.6	310.5	4.3	0.00225443
DDLK 09-74	122	194.1	0.628542	0.0548	0.0022	0.407	0.017	0.05419	0.00084	356	87	346	12	340.2	5.2	-0.0170488
DDLK 09-75	121.9	170	0.717059	0.0526	0.0022	0.385	0.016	0.0532	0.00081	267	90	329	12	334.1	5	0.0152649
DDLK 09-76	55.2	58.56	0.942623	0.051	0.0037	0.375	0.027	0.05335	0.0011	150	140	318	20	335	6.5	0.0507463
DDLK 09-77	141	220.4	0.639746	0.0529	0.0021	0.385	0.016	0.05283	0.00079	292	88	330.4	12	331.8	4.9	0.00421941
DDLK 09-78	136.8	352	0.388636	0.0532	0.0019	0.398	0.015	0.05406	0.00075	304	76	338.7	11	339.4	4.6	0.00206246
DDLK 09-79	118.8	171.8	0.691502	0.0522	0.004	0.381	0.029	0.0519	0.0011	240	160	325	21	326.1	6.8	0.0033732
DDLK 09-80	119.8	130.9	0.915202	0.0522	0.0027	0.381	0.02	0.05328	0.00091	230	110	325	15	334.6	5.6	0.028691
BYH61-01	180.9	367.2	0.492647	0.0522	0.0017	0.3536	0.012	0.04911	0.00068	269	72	306.7	9	309	4.2	0.00744337
BYH61-02	59.2	112.9	0.524358	0.0529	0.0024	0.451	0.021	0.06195	0.00097	265	96	375	15	387.4	5.9	0.0320083
BYH61-03	582	341.2	1.70574	0.0524	0.0019	0.368	0.014	0.05103	0.00076	270	77	318.2	9.8	320.8	4.6	0.00810474
BYH61-04	131.3	63.6	2.06447	0.0715	0.0036	1.593	0.083	0.1636	0.0028	913	110	959	32	977	15	0.0184237
BYH61-05	216.9	315.5	0.68748	0.0524	0.0017	0.409	0.014	0.05681	0.00081	277	71	347.8	10	356.1	4.9	0.0233081
BYH61-06	84.6	164.4	0.514599	0.0515	0.0026	0.329	0.017	0.0459	0.00084	223	110	288	13	289.3	5.2	0.00449361
BYH61-07	280.6	200.1	1.4023	0.0522	0.0022	0.344	0.015	0.04765	0.00076	265	92	298.2	11	300	4.7	0.006
BYH61-08	64	108.4	0.590406	0.0708	0.0022	1.593	0.054	0.1634	0.0024	922	65	964	21	975.2	13	0.0114848
BYH61-09	136.9	428.3	0.319636	0.1388	0.0054	0.958	0.038	0.05018	0.00079	2175	69	678	20	315.6	4.9	-1.14829
BYH61-10	58.15	158.2	0.367573	0.0511	0.0023	0.334	0.016	0.0475	0.00079	199	96	291	12	299.1	4.8	0.0270812
BYH61-11	75.14	221.8	0.338774	0.0508	0.002	0.34	0.014	0.04812	0.00072	214	87	296.5	11	302.9	4.5	0.0211291
BYH61-12	101.1	151.6	0.666887	0.0515	0.0021	0.38	0.016	0.05342	0.00081	249	88	327.5	12	335.4	4.9	0.023554
BYH61-13	147.2	241.5	0.609524	0.0538	0.0018	0.521	0.018	0.07039	0.001	334	75	424.4	12	438.5	6.1	0.0321551
BYH61-14	55.54	143.9	0.385962	0.056	0.0022	0.59	0.024	0.07658	0.0012	402	84	468	15	475.6	7.2	0.0159798
BYH61-15	46.41	71.74	0.646919	0.054	0.0028	0.515	0.028	0.0693	0.0012	300	110	419	19	431.8	7.1	0.0296434
BYH61-16	54.65	160	0.341562	0.0579	0.0021	0.601	0.022	0.07572	0.0012	483	79	475	14	470.4	7.1	-0.00977891
BYH61-17	86.2	171.6	0.502331	0.0527	0.0023	0.346	0.015	0.04776	0.00076	264	90	299.9	11	300.7	4.7	0.00266046
BYH61-18	244.5	226.1	1.08138	0.0528	0.0019	0.441	0.017	0.06054	0.00089	287	78	369.3	12	378.9	5.4	0.0253365
BYH61-19	27.12	71.21	0.380845	0.0521	0.0034	0.364	0.024	0.05037	0.00093	200	130	310	18	316.7	5.7	0.0211557
BYH61-20	96.3	115.4	0.834489	0.0509	0.003	0.329	0.02	0.04696	0.00076	190	120	289	16	295.8	4.7	0.0229885
BYH61-21	124.9	197.4	0.632725	0.0539	0.0021	0.52	0.02	0.07031	0.001	323	84	423	14	438	6.1	0.0342466
BYH61-22	59.73	85.61	0.697699	0.0502	0.003	0.348	0.02	0.05061	0.00092	140	120	299	15	318.2	5.6	0.0603394
BYH61-23	180.8	328.6	0.550213	0.0524	0.0017	0.391	0.014	0.05398	0.00079	280	74	333.7	10	338.9	4.8	0.0153438
BYH61-24	51.7	115.1	0.449175	0.0537	0.0023	0.531	0.023	0.07183	0.0011	318	89	431	15	447.1	6.6	0.0360098
BYH61-25	45	63.89	0.704336	0.0553	0.003	0.506	0.028	0.06658	0.0012	330	110	411	19	415.4	7.1	0.0105922
BYH61-26	272.7	201.1	1.35604	0.0536	0.0021	0.366	0.015	0.04963	0.00075	310	84	315.4	11	312.2	4.6	-0.0102498
BYH61-27	77.7	187.2	0.415064	0.0571	0.002	0.581	0.022	0.07373	0.0011	455	78	463	14	458.6	6.7	-0.00959442
BYH61-28	60.36	205.5	0.293723	0.0513	0.0022	0.364	0.016	0.05206	0.00077	210	90	313.8	12	327.1	4.7	0.0406603
BYH61-29	811.2	783.5	1.03535	0.0537	0.0015	0.3593	0.011	0.04851	0.0007	345	64	311.3	8	305.4	4.3	-0.0193189
BYH61-30	45.1	94.2	0.478769	0.0512	0.0028	0.349	0.02	0.04933	0.0009	200	110	300	15	310.4	5.5	0.0335052
BYH61-31	257.5	320.8	0.802681	0.0521	0.0017	0.3853	0.014	0.05363	0.00077	264	72	330	10	336.7	4.7	0.019899
BYH61-32	89.3	219.3	0.407205	0.0597	0.0031	0.513	0.026	0.0615	0.0011	550	110	419	17	384.7	6.8	-0.0891604
BYH61-33	232.9	234.4	0.993601	0.057	0.002	0.549	0.02	0.07017	0.00099	453	78	444	13	437.2	6	-0.0155535
BYH61-34	348.8	490	0.711837	0.0519	0.0015	0.4007	0.013	0.05592	0.0008	275	65	342.3	8.9	350.8	4.9	0.0242303
BYH61-35	135.4	258.3	0.524197	0.0536	0.0017	0.495	0.017	0.06684	0.00096	333	73	407.2	12	417	5.8	0.0235012
BYH61-36	95.8	234.1	0.409227	0.0529	0.002	0.377	0.014	0.05175	0.00076	294	83	323.2	11	325.2	4.7	0.00615006
BYH61-37	47.2	88.5	0.533333	0.0513	0.0029	0.353	0.02	0.04981	0.00087	210	120	305	15	313.3	5.4	0.0264922
BYH61-38	108	132.2	0.816944	0.0545	0.0026	0.384	0.019	0.05154	0.0008	320	100	329	14	323.9	4.9	-0.0157456
BYH61-39	93.6	177.2	0.528217	0.054	0.0019	0.521	0.019	0.07015	0.0011	340	79	425.4	12	437	6.4	0.0265446
BYH61-40	36.97	86.8	0.425922	0.0567	0.0027	0.627	0.03	0.0809	0.0014	419	97	494	18	501.2	8.2	0.0143655
BYH61-41	42.58	62.13	0.685337	0.0519	0.0038	0.346	0.025	0.04825	0.00091	170	140	296	19	304.3	5.7	0.0272757
BYH61-42	177	197	0.898477	0.0536	0.0023	0.395	0.018	0.05335	0.00079	314	87	336	13	335	4.8	-0.00298507
BYH61-43	133.5	280.3	0.476275	0.0535	0.0019	0.399	0.015	0.054	0.00077	314	80	339.3	11	339	4.7	-0.000884956
BYH61-44	98.5	196.9	0.500254	0.0505	0.0021	0.332	0.015	0.04781	0.0007	178	88	289.7	11	301.1	4.3	0.0378612
BYH61-45	59.5	120.5	0.493776	0.057	0.0023	0.581	0.026	0.07347	0.0011	444	92	461	17	457	6.5	-0.00875274
BYH61-46	127.4	185.5	0.686792	0.0523	0.0021	0.356	0.015	0.04921	0.00078	263	88	307.3	11	309.6	4.8	0.00742894
BYH61-47	98.5	183.8	0.535909	0.0549	0.0019	0.568	0.021	0.07525	0.0011	379	77	455.2	13	467.7	6.4	0.0267265
BYH61-48	304	389	0.781491	0.056	0.0021	0.434	0.016	0.0559	0.00088	433	79	365.3	12	350.6	5.4	-0.0419281
BYH61-49	219.3	361.2	0.607143	0.0516	0.0016	0.3366	0.011	0.04727	0.00064	244	69	293.9	8.7	297.7	3.9	0.0127645
BYH61-50	192.4	402	0.478607	0.0546	0.0017	0.544	0.018	0.0723	0.001	378	66	439.9	12	449.9	6	0.0222272
BYH61-51	72.5	169.8	0.426973	0.0531	0.0021	0.479	0.02	0.0657	0.001	290	87	398	14	410.2	6.1	0.0297416
BYH61-52	109	277.2	0.393218	0.0555	0.0018	0.599	0.02	0.07801	0.0011	409	73	475.9	13	484.2	6.6	0.0171417
BYH61-53	126.3	242.6	0.52061	0.0526	0.0021	0.343	0.014	0.04738	0.00074	270	84	297.9	10	298.4	4.6	0.0016756
BYH61-54	172.9	254.1	0.680441	0.0546	0.0018	0.504	0.018	0.06675	0.00098	369	74	412.6	12	416.5	5.9	0.00936375
BYH61-55	36.55	62.15	0.588093	0.0517	0.0031	0.365	0.022	0.05075	0.00094	210	120	311	17	319	5.7	0.0250784
BYH61-56	162.9	180.1	0.904498	0.0522	0.003	0.376	0.023	0.05154	0.00093	250	130	322	17	323.9	5.7	0.00586601
BYH61-57	28.1	63.6	0.441824	0.0549	0.0035	0.401	0.026	0.0532	0.0011	300	130	337	19	334	6.4	-0.00898204
BYH61-58	100.7	315.5	0.319176	0.0528	0.0019	0.3466	0.013	0.04766	0.00069	294	80	301.1	9.7	300.1	4.2	-0.00333222
BYH61-59	65.4	106.7	0.612933	0.0509	0.003	0.274	0.016	0.03902	0.00068	180	120	244	13	246.7	4.2	0.0109445
BYH61-60	162.9	243.2	0.669819	0.055	0.0018	0.534	0.018	0.07029	0.001	388	73	433.3	12	437.9	6.2	0.0105047
BYH61-61	372.8	378.5	0.984941	0.0515	0.0018	0.3669	0.013	0.0519	0.00073	232	76	316.4	9.7	326.2	4.5	0.0300429
BYH61-62	130.9	196.2	0.667176	0.05	0.0021	0.33	0.014	0.04816	0.00076	166	88	288.1	11	303.2	4.7	0.0498021
BYH61-63	86.7	126.6	0.684834	0.0588	0.0026	0.427	0.018	0.05278	0.00082	504	91	359	13	331.5	5	-0.0829563
BYH61-64	43.5	133.3	0.326332	0.0509	0.0024	0.361	0.017	0.05158	0.00086	195	100	312	13	324.7	5.4	0.039113
BYH61-65	926	658	1.40729	0.0531	0.0018	0.394	0.014	0.05324	0.00081	314	75	336.7	10	334.4	4.9	-0.00687799
BYH61-66	121	166.7	0.725855	0.0532	0.0023	0.362	0.016	0.04946	0.0008	308	90	312	12	311.2	4.9	-0.00257069
BYH61-67	114.4	266.3	0.429591	0.0578	0.0019	0.571	0.019	0.07168	0.001	491	72	457.1	12	446.2	6.2	-0.0244285
BYH61-68	37.1	100.6	0.368787	0.0532	0.0028	0.381	0.02	0.05216	0.00094	275	100	327	15	327.7	5.8	0.0021361
BYH61-69	114.2	156.2	0.731114	0.0509	0.0022	0.415	0.018	0.05936	0.00093	201	92	350	13	371.7	5.7	0.0583804
BYH61-70	100.4	145.4	0.690509	0.0539	0.0025	0.373	0.018	0.05022	0.00076	305	98	319	13	315.9	4.7	-0.00981323
BYH61-71	79.3	145	0.546897	0.0555	0.0021	0.554	0.021	0.07271	0.0011	386	80	445	14	452.4	6.6	0.0163572
BYH61-72	93.9	104.1	0.902017	0.0535	0.0027	0.377	0.02	0.05104	0.00082	286	110	322	14	320.9	5	-0.00342786
BYH61-73	90.2	262.6	0.343488	0.057	0.0018	0.571	0.019	0.07276	0.0011	464	69	457.1	12	452.7	6.3	-0.00971946
BYH61-74	74.29	189.4	0.392239	0.0532	0.0021	0.349	0.014	0.04784	0.00074	293	85	302.5	11	301.2	4.6	-0.00431607
BYH61-75	44.96	153.6	0.292708	0.0571	0.0021	0.58	0.022	0.07344	0.0011	466	82	462	14	456.8	6.3	-0.0113835
BYH61-76	25.47	82.6	0.308354	0.0563	0.0024	0.633	0.027	0.08173	0.0013	417	95	494	17	506.4	7.7	0.0244866
BYH61-77	353	260	1.35769	0.0524	0.0019	0.379	0.015	0.05261	0.00084	282	81	325.2	11	330.5	5.1	0.0160363
BYH61-78	183.4	612.3	0.299526	0.0515	0.0015	0.3404	0.011	0.048	0.00067	246	65	297	8.1	302.2	4.1	0.0172071
BYH61-79	220.8	250.5	0.881437	0.0527	0.0019	0.362	0.014	0.04971	0.00075	282	81	312.5	10	312.7	4.6	0.000639591
BYH61-80	130.7	167.1	0.782166	0.0533	0.0025	0.398	0.019	0.05431	0.00086	307	98	339	13	340.9	5.3	0.00557348
JJZG10-01	116.8	210.3	0.555397	0.0505	0.0022	0.334	0.015	0.04808	0.00075	187	90	292.2	12	302.7	4.6	0.0346878
JJZG10-02	50.77	118.4	0.428801	0.0549	0.0026	0.595	0.029	0.07778	0.0012	365	100	472	18	482.8	7.4	0.0223695
JJZG10-03	52.9	120.7	0.438277	0.0557	0.0022	0.639	0.026	0.08369	0.0013	407	84	498	16	518	7.8	0.03861
JJZG10-04	131.7	269.8	0.488139	0.0541	0.002	0.365	0.013	0.04909	0.00075	355	79	315.2	10	308.9	4.6	-0.0203949
JJZG10-05	28.21	76	0.371184	0.0505	0.0033	0.335	0.021	0.04813	0.00087	140	130	289	16	303	5.4	0.0462046
JJZG10-06	97.9	246	0.397967	0.0534	0.002	0.385	0.014	0.05247	0.00075	308	81	329.7	11	329.6	4.6	-0.000303398
JJZG10-07	186.5	219.2	0.850821	0.054	0.0021	0.392	0.016	0.05286	0.00082	335	85	334.5	11	332	5	-0.00753012
JJZG10-08	82.83	111.3	0.744205	0.0546	0.0025	0.477	0.022	0.06354	0.0011	331	97	392	15	397.1	6.4	0.0128431
JJZG10-09	32.73	138.3	0.236659	0.0519	0.0025	0.344	0.017	0.0477	0.00075	231	100	297	13	300.8	4.7	0.012633
JJZG10-10	135.6	259.9	0.521739	0.0518	0.0018	0.3412	0.013	0.04765	0.00071	253	78	297	9.8	300	4.3	0.01
JJZG10-11	102.3	96.7	1.05791	0.0529	0.0029	0.36	0.019	0.04972	0.00085	250	110	309	14	312.8	5.2	0.0121483
JJZG10-12	44.16	58.6	0.753584	0.051	0.0036	0.353	0.024	0.04998	0.00093	170	140	302	18	314.3	5.7	0.0391346
JJZG10-13	73.1	131.9	0.554208	0.0529	0.0023	0.421	0.019	0.05788	0.00089	274	94	354	14	362.7	5.4	0.0239868
JJZG10-14	86.9	135.9	0.639441	0.0534	0.0022	0.399	0.017	0.05419	0.00086	296	88	339	13	340.1	5.2	0.00323434
JJZG10-15	130.3	254.4	0.512186	0.0548	0.0026	0.354	0.017	0.04747	0.00081	353	100	306	13	298.9	5	-0.0237538
JJZG10-16	164.1	271.4	0.604643	0.0504	0.0019	0.3304	0.013	0.04758	0.00071	193	80	288.8	9.7	299.6	4.4	0.0360481
JJZG10-17	132.8	447	0.297092	0.0578	0.0016	0.66	0.02	0.0829	0.0011	503	60	513.4	12	513.4	6.7	0
JJZG10-18	210.3	332.4	0.632671	0.0746	0.0025	0.772	0.028	0.07514	0.0011	1028	69	580	16	467	6.4	-0.24197
JJZG10-19	82.9	135.9	0.610007	0.0505	0.003	0.272	0.016	0.03909	0.0007	180	120	245	13	247.2	4.3	0.00889968
JJZG10-20	43.1	139	0.310072	0.0563	0.0023	0.607	0.026	0.0778	0.0012	429	90	481	17	482.9	7.4	0.00393456
JJZG10-21	202.9	171.6	1.1824	0.053	0.0024	0.395	0.018	0.05432	0.00095	273	97	335	13	340.9	5.8	0.0173071
JJZG10-22	136.9	231.7	0.59085	0.0519	0.0021	0.358	0.015	0.04992	0.00076	247	87	309.4	11	314.4	4.8	0.0159033
JJZG10-23	96.6	207.2	0.466216	0.0513	0.0021	0.342	0.014	0.04838	0.0007	215	88	298	11	304.5	4.3	0.0213465
JJZG10-24	32.15	80.9	0.397404	0.0568	0.0027	0.63	0.031	0.08075	0.0013	411	100	491	19	500.5	7.8	0.018981
JJZG10-25	87.6	115	0.761739	0.0517	0.0025	0.372	0.018	0.05277	0.00085	231	100	323	14	331.5	5.2	0.025641
JJZG10-26	57.5	96.2	0.597713	0.0537	0.0028	0.502	0.027	0.06733	0.0011	300	110	409	19	420	6.7	0.0261905
JJZG10-27	226.9	350	0.648286	0.0524	0.0017	0.3878	0.013	0.05363	0.00077	288	72	331.8	9.8	336.7	4.7	0.014553
JJZG10-28	19.47	46.79	0.416115	0.0514	0.0038	0.338	0.026	0.04793	0.00092	150	150	289	20	301.7	5.7	0.0420948
JJZG10-29	70.9	199.7	0.355033	0.0555	0.0023	0.542	0.023	0.07053	0.0011	386	89	437	15	439.3	6.8	0.0052356
JJZG10-30	103.9	201.1	0.516658	0.0514	0.002	0.341	0.014	0.04806	0.00075	236	85	296.7	11	302.6	4.6	0.0194977
JJZG10-31	85.2	218.9	0.389219	0.0512	0.0019	0.359	0.014	0.05108	0.00073	216	81	311.1	11	321.1	4.5	0.0311429
JJZG10-32	284.9	158.5	1.79748	0.0527	0.0023	0.374	0.017	0.05167	0.00082	261	93	321	12	324.8	5	0.0116995
JJZG10-33	465.3	591	0.78731	0.0511	0.0016	0.3469	0.011	0.04941	0.00073	226	68	301.7	8.6	310.9	4.5	0.0295915
JJZG10-34	112.4	213.5	0.526464	0.0532	0.0023	0.349	0.015	0.04796	0.00072	284	92	303.3	12	302	4.4	-0.00430464
JJZG10-35	38.07	84.03	0.453052	0.0555	0.0026	0.533	0.025	0.07013	0.0012	364	100	432	17	436.9	7.3	0.0112154
JJZG10-36	299.3	617	0.485089	0.0507	0.0023	0.289	0.013	0.04223	0.00074	207	100	257.1	11	266.7	4.6	0.0359955
JJZG10-37	121.9	312.9	0.389581	0.0522	0.0019	0.343	0.013	0.04771	0.00066	258	80	298.6	10	300.5	4.1	0.0063228
JJZG10-38	106.2	204.4	0.519569	0.0526	0.0021	0.389	0.016	0.05373	0.0008	271	85	331.8	12	337.4	4.9	0.0165975
JJZG10-39	163	321	0.507788	0.0571	0.0017	0.629	0.02	0.07958	0.0011	484	67	494.3	12	493.6	6.8	-0.00141815
JJZG10-40	117.8	161.8	0.728059	0.0559	0.0021	0.538	0.021	0.07009	0.0011	402	84	435	14	436.6	6.4	0.00366468
JJZG10-41	99.5	215.2	0.462361	0.0528	0.0021	0.348	0.015	0.04778	0.00073	285	87	301.4	11	300.9	4.5	-0.00166168
JJZG10-42	39	128.6	0.303266	0.0569	0.0023	0.64	0.026	0.08213	0.0013	432	88	501	17	508.7	7.5	0.0151366
JJZG10-43	248	310.2	0.799484	0.0518	0.0018	0.387	0.014	0.0539	0.00077	254	75	331.4	10	338.4	4.7	0.0206856
JJZG10-44	55.6	109.8	0.506375	0.0524	0.0027	0.357	0.019	0.0494	0.00084	237	110	306	15	310.8	5.2	0.015444
JJZG10-45	79.7	151.1	0.527465	0.0578	0.0023	0.6	0.024	0.0755	0.0011	466	87	474	15	469.2	6.8	-0.0102302
JJZG10-46	88.7	175.4	0.505701	0.0541	0.0019	0.538	0.02	0.07223	0.0011	340	77	435	13	449.5	6.6	0.0322581
JJZG10-47	212.1	289.7	0.732137	0.0521	0.0019	0.378	0.014	0.05275	0.00074	255	80	324.2	10	331.4	4.5	0.021726
JJZG10-48	91.3	206.6	0.441917	0.0529	0.0021	0.353	0.015	0.04811	0.00075	292	85	305.6	11	302.9	4.6	-0.00891383
JJZG10-49	47.73	95.7	0.498746	0.0562	0.0028	0.528	0.026	0.06821	0.0011	391	100	428	18	425.3	6.7	-0.00634846
JJZG10-50	181.2	180.1	1.00611	0.0556	0.002	0.546	0.02	0.07122	0.001	409	82	442	14	443.5	6.1	0.00338219
JJZG10-51	48.06	79.09	0.607662	0.0536	0.0037	0.293	0.02	0.03928	0.00074	260	140	257	16	248.3	4.6	-0.0350383
JJZG10-52	53.29	108.2	0.492514	0.0513	0.0031	0.335	0.02	0.04735	0.0008	180	120	290	15	298.2	4.9	0.0274983
JJZG10-53	244.2	260.4	0.937788	0.0537	0.002	0.403	0.016	0.05512	0.00083	320	82	344.7	12	345.9	5	0.00346921
JJZG10-54	229.1	220.7	1.03806	0.0544	0.0021	0.389	0.015	0.05188	0.00079	344	84	332.1	11	326	4.8	-0.0187117
JJZG10-55	109	139.6	0.780802	0.0508	0.0024	0.36	0.017	0.05117	0.00082	193	98	311	13	321.6	5	0.0329602
JJZG10-56	78.3	125.3	0.6249	0.053	0.0027	0.347	0.018	0.04725	0.00079	280	110	299	14	297.6	4.9	-0.0047043
JJZG10-57	119.9	213.2	0.562383	0.0523	0.0019	0.371	0.014	0.05139	0.00077	269	81	320.2	11	323.4	4.8	0.00989487
JJZG10-58	28.65	247	0.115992	0.0519	0.0021	0.343	0.014	0.04788	0.00074	243	84	297.8	10	301.5	4.5	0.012272
JJZG10-59	138.4	161	0.859627	0.0535	0.0022	0.437	0.018	0.05928	0.0009	301	87	366	13	371.2	5.5	0.0140086
JJZG10-60	65.9	131.8	0.5	0.0509	0.0025	0.347	0.018	0.04918	0.00077	192	100	300	13	309.5	4.8	0.0306947
JJZG10-61	90.9	175.8	0.517065	0.0526	0.0023	0.346	0.016	0.0477	0.00075	272	97	300	12	300.4	4.6	0.00133156
JJZG10-62	69.3	210.6	0.32906	0.0524	0.002	0.367	0.015	0.05072	0.00075	264	81	315.8	11	318.9	4.6	0.00972092
JJZG10-63	304.4	364.4	0.835346	0.0845	0.0028	0.616	0.022	0.05287	0.00076	1273	66	485.4	14	332.1	4.7	-0.461608
JJZG10-64	198.8	223	0.89148	0.053	0.002	0.39	0.015	0.05317	0.00078	300	79	332.7	11	333.9	4.8	0.00359389
JJZG10-65	131.6	230.5	0.570933	0.0525	0.0031	0.352	0.022	0.04756	0.001	270	130	305	17	299.5	6.2	-0.0183639
JJZG10-66	68.9	105	0.65619	0.0521	0.0029	0.387	0.022	0.05389	0.00094	220	110	329	16	338.3	5.8	0.0274904
JJZG10-67	73.7	106	0.695283	0.0544	0.0027	0.394	0.02	0.05273	0.00087	315	100	335	14	331.2	5.4	-0.0114734
JJZG10-68	127.1	163.8	0.775946	0.0536	0.0034	0.39	0.027	0.05128	0.00092	310	140	332	20	322.3	5.7	-0.0300962
JJZG10-69	139.7	238.5	0.585744	0.0535	0.0019	0.391	0.014	0.05282	0.00077	325	74	333.8	11	331.8	4.7	-0.00602773
JJZG10-70	140.9	410	0.343659	0.0565	0.0017	0.59	0.019	0.07566	0.001	449	65	469.9	12	470.1	6.2	0.000425441
JJZG10-71	52.7	146.8	0.358992	0.0527	0.0022	0.485	0.021	0.06683	0.0011	276	89	399	14	417.5	6.3	0.0443114
JJZG10-72	98.5	150.3	0.655356	0.0524	0.0023	0.368	0.017	0.05096	0.00082	265	94	316	12	320.4	5	0.0137328
JJZG10-73	242.3	307.6	0.787711	0.0519	0.0019	0.367	0.014	0.05128	0.00077	249	80	316.1	11	322.4	4.7	0.0195409
JJZG10-74	168.8	205.8	0.820214	0.0527	0.0019	0.425	0.016	0.05837	0.00086	291	79	358.2	11	365.7	5.2	0.0205086
JJZG10-75	98	189	0.518519	0.0556	0.0021	0.54	0.021	0.07048	0.00098	394	82	436	14	439	5.9	0.00683371
JJZG10-76	77.3	89	0.868539	0.0527	0.0029	0.343	0.019	0.04737	0.00079	250	110	298	15	298.3	4.9	0.0010057
JJZG10-77	65.51	104.5	0.62689	0.0494	0.0027	0.328	0.018	0.04784	0.00081	130	110	286	14	301.6	5.1	0.0517241
JJZG10-78	35.56	105.2	0.338023	0.0549	0.0024	0.583	0.026	0.07715	0.0013	353	95	463	17	479	7.6	0.0334029
JJZG10-79	261.7	245.7	1.06512	0.0535	0.0021	0.372	0.015	0.0507	0.00073	313	87	319.7	11	318.8	4.5	-0.00282309
JJZG10-80	231.5	345	0.671014	0.0796	0.0026	0.814	0.029	0.07398	0.001	1162	65	602	16	460.1	6.1	-0.308411
HJG01-01	131	138	77.0588	0.0497	0.0049	0.268	0.026	0.03902	0.00068	140	200	239	21	246.7	4.2	0.031212
HJG01-02	67.2	708	6.10909	0.0642	0.0056	1.19	0.1	0.1329	0.002	739	190	795	49	804.2	12	0.0114399
HJG01-03	36.95	89.3	18.475	0.0556	0.0056	0.374	0.037	0.04835	0.00086	360	200	321	28	304.4	5.3	-0.0545335
HJG01-04	98.9	95	82.4167	0.0483	0.005	0.254	0.026	0.03803	0.00071	50	200	227	21	240.6	4.4	0.0565254
HJG01-05	139.2	305.2	43.5	0.0569	0.005	0.591	0.052	0.07485	0.0011	470	190	471.5	33	465.3	6.3	-0.0133247
HJG01-06	77	94.6	38.5	0.0531	0.0053	0.381	0.038	0.05174	0.0009	250	200	324	28	325.1	5.5	0.00338357
HJG01-07	204	215	13.6	0.0507	0.0049	0.265	0.026	0.03757	0.00063	194	200	237.9	21	237.7	3.9	-0.000841397
HJG01-08	112.2	199.9	51	0.0527	0.0048	0.315	0.029	0.04319	0.00069	272	200	277	22	272.6	4.2	-0.0161409
HJG01-09	99.5	262.4	29.2647	0.0508	0.0047	0.2962	0.027	0.04205	0.00064	206	200	262.3	21	265.5	4	0.0120527
HJG01-10	367.8	417.2	65.6786	0.0607	0.0053	0.497	0.044	0.05918	0.0009	602	190	408.6	30	370.6	5.5	-0.102536
HJG01-11	136.7	339.3	31.0682	0.0644	0.0056	0.698	0.062	0.07802	0.0011	741	190	537.3	38	484.2	6.6	-0.109665
HJG01-12	215.9	338.7	36.5932	0.0527	0.0047	0.3424	0.031	0.04687	0.00069	280	190	298	23	295.2	4.2	-0.00948509
HJG01-13	352.8	429.2	56.9032	0.0555	0.0051	0.287	0.027	0.03723	0.00058	393	200	255.4	21	235.6	3.6	-0.0840407
HJG01-14	42.67	65.21	49.6163	0.0567	0.0058	0.414	0.042	0.05311	0.0011	380	210	347	30	333.5	6.6	-0.0404798
HJG01-15	254.8	385.1	44.7018	0.0613	0.0055	0.35	0.032	0.04154	0.00069	626	200	304.2	24	262.4	4.3	-0.159299
HJG01-16	155.4	201.2	48.5625	0.0525	0.005	0.267	0.025	0.03677	0.00061	258	200	240	21	232.8	3.8	-0.0309278
HJG01-17	28.77	29.25	47.95	0.0527	0.0073	0.344	0.047	0.0473	0.0012	100	260	289	36	297.5	7.2	0.0285714
HJG01-18	80.69	135.6	50.4312	0.0489	0.0047	0.348	0.034	0.05136	0.00087	109	200	301	25	322.8	5.3	0.0675341
HJG01-19	84.7	163.9	20.6585	0.0517	0.0048	0.352	0.033	0.04926	0.00083	228	200	305	25	309.9	5.1	0.0158116
HJG01-20	437.2	429.9	79.4909	0.0496	0.0044	0.2484	0.022	0.03613	0.00052	162	190	224.7	18	228.8	3.3	0.0179196
HJG01-21	185.2	532	15.4333	0.052	0.0045	0.3548	0.031	0.04932	0.00075	264	190	307.7	23	310.3	4.6	0.00837899
HJG01-22	213	414	22.6596	0.0509	0.0046	0.2663	0.024	0.03789	0.00056	204	190	239	19	239.7	3.5	0.00292032
HJG01-23	126.5	217.2	29.4186	0.0516	0.0047	0.356	0.033	0.04999	0.00079	229	190	308	24	314.4	4.8	0.0203562
HJG01-24	154.2	153.4	55.0714	0.0526	0.0049	0.393	0.037	0.05412	0.00086	270	200	336	27	339.7	5.3	0.010892
HJG01-25	281.5	397.6	57.449	0.0502	0.0045	0.2606	0.024	0.03765	0.00056	180	190	234.5	19	238.3	3.5	0.0159463
HJG01-26	60.5	86.3	28.8095	0.0499	0.0054	0.243	0.026	0.03545	0.00069	100	200	218	21	224.5	4.3	0.0289532
HJG01-27	35.31	143.5	18.5842	0.0507	0.0048	0.32	0.031	0.04556	0.00076	189	200	280	24	287.2	4.7	0.0250696
HJG01-28	237	275.7	26.6292	0.0528	0.0047	0.396	0.036	0.05413	0.00084	294	200	337.1	26	339.8	5.1	0.00794585
HJG01-29	139	150.5	16.9512	0.058	0.0051	0.663	0.06	0.08219	0.0013	507	200	515	36	509.2	7.6	-0.0113904
HJG01-30	161.9	328	14.7182	0.0533	0.0047	0.3903	0.035	0.05282	0.00078	321	200	333.8	25	331.8	4.8	-0.00602773
HJG01-31	212	399.4	50.4762	0.054	0.0047	0.4683	0.041	0.06289	0.00091	346	190	389.2	28	393.1	5.5	0.00992114
HJG01-32	208.6	372.2	46.3556	0.0519	0.0046	0.327	0.029	0.0456	0.00069	254	190	286.5	22	287.4	4.2	0.00313152
HJG01-33	113.5	138.5	54.0476	0.0536	0.005	0.395	0.037	0.05345	0.00084	309	200	336	27	335.7	5.1	-0.000893655
HJG01-34	104.3	147	40.1154	0.0529	0.005	0.37	0.035	0.05081	0.00081	275	200	320	27	319.5	5	-0.00156495
HJG01-35	113.1	188	47.125	0.0533	0.0049	0.341	0.031	0.04622	0.00077	306	200	296.6	24	291.3	4.7	-0.0181943
HJG01-36	182.6	442.1	23.1139	0.0566	0.0052	0.342	0.031	0.04387	0.00068	440	200	297.5	24	276.8	4.2	-0.0747832
HJG01-37	69.5	156.7	33.0952	0.0551	0.005	0.493	0.046	0.06495	0.00097	375	200	405	31	405.6	5.9	0.00147929
HJG01-38	92	127.6	65.7143	0.0514	0.0049	0.342	0.033	0.04856	0.00082	206	200	297	25	305.7	5.1	0.0284593
HJG01-39	247	301	20.5833	0.0522	0.0047	0.375	0.034	0.0524	0.00079	263	190	322.4	25	329.2	4.8	0.0206561
HJG01-40	169.5	282.6	36.8478	0.0568	0.005	0.597	0.053	0.07624	0.0011	454	200	474.1	34	473.6	6.7	-0.00105574
HJG01-41	89	200.6	24.7222	0.053	0.0048	0.368	0.033	0.05047	0.00079	309	200	316.7	25	317.4	4.9	0.00220542
HJG01-42	80.7	136.2	44.8333	0.0537	0.0051	0.374	0.036	0.05096	0.00084	288	200	321	27	320.4	5.1	-0.00187266
HJG01-43	112.9	158.1	59.4211	0.0587	0.0053	0.641	0.058	0.07946	0.0012	510	200	500	36	492.8	7.1	-0.0146104
HJG01-44	153.7	201.7	45.2059	0.0521	0.0052	0.327	0.033	0.04592	0.00091	250	210	286	25	289.4	5.6	0.0117484
HJG01-45	106.9	219.5	38.1786	0.0517	0.0047	0.35	0.032	0.04921	0.0008	242	200	303.5	24	309.6	4.9	0.0197028
HJG01-46	97.6	179	42.4348	0.0534	0.0051	0.346	0.033	0.04724	0.00076	294	200	301	25	297.5	4.7	-0.0117647
HJG01-47	526.2	349.5	116.933	0.0529	0.0047	0.3632	0.032	0.04998	0.00073	299	200	313.8	24	314.4	4.5	0.0019084
HJG01-48	135.7	180.5	33.0976	0.0512	0.005	0.259	0.025	0.03684	0.00064	190	200	232	21	233.2	4	0.0051458
HJG01-49	308	286	30.8	0.0532	0.0049	0.35	0.032	0.04809	0.00084	305	200	303.7	24	302.7	5.2	-0.0033036
HJG01-50	124.6	280.2	32.7895	0.0545	0.0049	0.495	0.045	0.06603	0.001	363	200	407	31	412.2	6.3	0.0126152
HJG01-51	133.7	104.3	40.5152	0.056	0.0056	0.503	0.05	0.06541	0.0013	380	210	410	34	408.4	7.6	-0.00391773
HJG01-52	78.9	306.4	10.52	0.119	0.01	2.536	0.23	0.1541	0.0034	1932	160	1273	69	923	19	-0.379198
HJG01-53	71.3	121.3	23.7667	0.0521	0.0051	0.37	0.036	0.05175	0.00092	232	200	317	26	325.2	5.6	0.0252153
HJG01-54	1180	577	98.3333	0.0724	0.0063	0.695	0.061	0.06994	0.001	979	180	534.5	36	435.8	6.1	-0.22648
HJG01-55	28.95	28.87	54.6226	0.0457	0.0062	0.297	0.041	0.0462	0.0012	-90	240	255	32	290.8	7.2	0.123109
HJG01-56	100.5	74.3	38.6538	0.0512	0.0054	0.267	0.028	0.03863	0.00084	150	200	237	22	244.3	5.2	0.0298813
HJG01-57	106.6	305.5	13.325	0.0505	0.0045	0.3178	0.029	0.04569	0.00068	208	200	280.1	23	288	4.2	0.0274306
HJG01-58	42.35	107.3	19.25	0.0547	0.0053	0.374	0.036	0.05005	0.00086	322	200	320	27	314.8	5.3	-0.0165184
HJG01-59	63.26	96.4	57.5091	0.0555	0.0056	0.356	0.036	0.04714	0.00083	340	210	306	26	296.9	5.1	-0.0306501
HJG01-60	184	200.8	22.439	0.0503	0.0047	0.2446	0.023	0.03556	0.00066	168	200	221	19	225.2	4.1	0.0186501
HJG01-61	294.9	304.9	84.2571	0.0573	0.005	0.673	0.059	0.08614	0.0012	481	190	522.5	36	532.6	7.4	0.0189636
HJG01-62	258.9	207.4	71.9167	0.0497	0.0046	0.2479	0.023	0.03651	0.00061	154	200	223.9	19	231.1	3.8	0.0311553
HJG01-63	91.3	229.5	17.902	0.052	0.0048	0.342	0.032	0.04805	0.00077	245	190	297.1	24	302.5	4.7	0.0178512
HJG01-64	59.07	125.8	42.1929	0.0528	0.005	0.384	0.037	0.05303	0.00085	269	200	327	27	333.1	5.2	0.0183128
HJG01-65	86.4	133.1	10.0465	0.0539	0.0051	0.355	0.034	0.04814	0.00083	316	200	308	25	303	5.1	-0.0165017
HJG01-66	97.6	439	12.5128	0.0511	0.0048	0.343	0.032	0.04936	0.00092	226	200	299	24	310.5	5.7	0.037037
HJG01-67	275	365	21.1538	0.053	0.0047	0.3918	0.035	0.05383	0.00086	309	190	334.8	25	338	5.3	0.00946746
HJG01-68	130	236.5	15.4762	0.0523	0.0048	0.391	0.036	0.05477	0.00088	259	200	334	26	343.7	5.4	0.0282223
HJG01-69	75.65	104.2	58.1923	0.0524	0.0053	0.327	0.033	0.04588	0.00088	220	200	284	25	289.1	5.4	0.017641
HJG01-70	31.11	71.1	28.2818	0.0546	0.0053	0.523	0.051	0.06999	0.0012	330	210	424	35	436	7.5	0.0275229
HJG01-71	120.4	194.2	31.6842	0.0527	0.005	0.273	0.026	0.03793	0.00062	257	200	243.5	21	240	3.8	-0.0145833
HJG01-72	183	386.8	33.8889	0.0511	0.0046	0.3077	0.028	0.04413	0.00067	216	190	271.6	21	278.4	4.1	0.0244253
HJG01-73	317.3	379	45.3286	0.0505	0.0045	0.259	0.023	0.03745	0.00056	190	190	233.2	19	237	3.5	0.0160338
HJG01-74	114.1	201.4	22.82	0.0538	0.0048	0.483	0.044	0.06573	0.001	330	200	399.8	31	410.3	6.2	0.025591
HJG01-75	127.9	107.3	53.2917	0.052	0.0053	0.267	0.027	0.0377	0.00072	210	210	237	22	238.5	4.5	0.00628931
HJG01-76	972	707	44.1818	0.0532	0.0046	0.347	0.03	0.04773	0.00075	316	200	302	23	300.5	4.6	-0.00499168
HJG01-77	199.3	539.2	22.3933	0.0596	0.0052	0.64	0.056	0.07901	0.0013	571	190	503.2	35	490.2	7.5	-0.0265198
HJG01-78	354	451	25.2857	0.0555	0.0051	0.554	0.051	0.07249	0.0013	410	200	446	33	451.1	7.6	0.0113057
HJG01-79	244	245.7	25.6842	0.0535	0.0048	0.475	0.043	0.06489	0.00099	336	200	394.1	30	405.2	6	0.0273939
HJG01-80	130	176.7	48.1481	0.0568	0.0052	0.483	0.044	0.06209	0.00098	431	200	398	30	388.3	6	-0.0249807
HXG95-01	117.8	148.1	62	0.052	0.0049	0.384	0.037	0.05397	0.0009	249	210	328	27	338.8	5.5	0.0318772
HXG95-02	55.22	145.2	26.2952	0.0539	0.0056	0.365	0.039	0.04935	0.00098	300	220	314	28	310.5	6	-0.0112721
HXG95-03	128.5	219.7	32.125	0.0532	0.005	0.345	0.033	0.04721	0.00078	286	200	299	25	297.3	4.8	-0.00571813
HXG95-04	35.8	91.9	8.13636	0.0512	0.0049	0.553	0.054	0.0788	0.0014	212	200	443	34	489.1	8.4	0.0942548
HXG95-05	64.7	161.3	25.88	0.0506	0.0048	0.341	0.032	0.04934	0.00081	187	200	296	24	310.4	5	0.0463918
HXG95-06	93.3	129.5	54.8824	0.0525	0.0049	0.376	0.036	0.05232	0.00088	264	200	322	26	328.7	5.4	0.0203833
HXG95-07	73.4	109.6	12.8772	0.0548	0.0051	0.414	0.039	0.05488	0.00097	347	200	349	28	344.3	5.9	-0.0136509
HXG95-08	109.1	233.2	24.7955	0.0557	0.005	0.551	0.05	0.07215	0.0011	400	200	443.5	33	449.1	6.7	0.0124694
HXG95-09	98.4	157.1	15.619	0.0527	0.0051	0.34	0.033	0.04704	0.00087	280	210	295	25	296.3	5.3	0.00438745
HXG95-10	89.9	98.4	81.7273	0.0502	0.0051	0.327	0.033	0.04752	0.00089	130	200	283	25	299.2	5.5	0.0541444
HXG95-11	108.5	156.6	43.4	0.0539	0.0051	0.349	0.033	0.04708	0.00079	314	200	302	25	296.5	4.9	-0.0185497
HXG95-12	107.7	178.2	51.2857	0.0525	0.0049	0.376	0.035	0.05206	0.00081	265	200	322	26	327.1	5	0.0155916
HXG95-13	73	110	31.7391	0.0523	0.005	0.371	0.036	0.05164	0.00084	248	210	318	27	324.9	5	0.0212373
HXG95-14	104.9	163.9	17.4833	0.0539	0.0051	0.35	0.033	0.04725	0.00077	308	200	303	25	297.6	4.7	-0.0181452
HXG95-15	43	92	11.9444	0.0532	0.0052	0.353	0.035	0.04824	0.00086	270	210	304	26	303.7	5.3	-0.000987817
HXG95-16	82	169.4	32.8	0.0557	0.0051	0.578	0.053	0.07558	0.0013	404	200	462	34	469.6	7.5	0.016184
HXG95-17	227.7	299.6	50.6	0.0553	0.0048	0.537	0.047	0.07061	0.001	402	200	435.2	31	439.8	6.3	0.0104593
HXG95-18	84	185.2	21.5385	0.0575	0.0053	0.385	0.036	0.04876	0.00076	447	200	329	26	306.9	4.7	-0.0720104
HXG95-19	46	81.4	14.375	0.057	0.0055	0.537	0.053	0.06859	0.0012	410	210	433	35	427.5	7.5	-0.0128655
HXG95-20	61.17	83.41	67.9667	0.0509	0.0051	0.36	0.037	0.05107	0.0009	180	200	308	27	321.1	5.5	0.0407973
HXG95-21	156.7	290.3	21.1757	0.0556	0.0049	0.55	0.049	0.07175	0.0011	407	200	443.4	32	446.6	6.4	0.00716525
HXG95-22	36.17	103.9	27.8231	0.0557	0.0052	0.581	0.054	0.07547	0.0012	391	200	463	34	469	7.4	0.0127932
HXG95-23	164.5	172.5	33.5714	0.0532	0.0049	0.381	0.035	0.05197	0.00084	290	200	326	26	326.5	5.1	0.00153139
HXG95-24	37.12	125.1	24.7467	0.0536	0.0052	0.357	0.035	0.04837	0.00083	280	200	307	26	304.5	5.1	-0.00821018
HXG95-25	57.2	131.1	22	0.051	0.0049	0.355	0.034	0.05085	0.00085	184	200	306	26	319.7	5.2	0.0428527
HXG95-26	230	315	20.9091	0.0525	0.0047	0.3768	0.034	0.05205	0.00077	278	190	323.7	25	327.1	4.7	0.0103944
HXG95-27	39	112.4	20.5263	0.056	0.0051	0.571	0.053	0.07406	0.0013	409	200	457	35	460.5	7.5	0.00760043
HXG95-28	30.8	97.1	25.6667	0.0564	0.0051	0.66	0.061	0.08499	0.0014	415	200	511	37	525.7	8.3	0.0279627
HXG95-29	49.45	88.6	44.9545	0.0567	0.0052	0.545	0.051	0.06975	0.0011	427	200	438	34	434.6	6.7	-0.00782329
HXG95-30	250.2	281.6	35.2394	0.0533	0.0047	0.384	0.035	0.05248	0.0008	308	200	329.7	26	329.7	4.9	0
HXG95-31	35.31	67.33	38.8022	0.0509	0.0054	0.333	0.036	0.04759	0.00093	140	210	287	27	299.7	5.7	0.0423757
HXG95-32	36.21	67.9	30.175	0.0566	0.0055	0.521	0.052	0.06648	0.0012	400	210	420	34	414.8	7.2	-0.0125362
HXG95-33	28.41	63.96	31.9213	0.0517	0.0054	0.343	0.035	0.04885	0.00096	180	210	299	28	307.4	5.9	0.027326
HXG95-34	158.6	236.1	56.6429	0.0529	0.0048	0.369	0.033	0.05072	0.00076	285	190	318.3	25	318.9	4.7	0.00188147
HXG95-35	21.03	30.89	53.9231	0.0512	0.0067	0.321	0.043	0.0449	0.0012	80	250	271	32	283	7.2	0.0424028
HXG95-36	35.88	71.8	35.88	0.0543	0.0055	0.393	0.039	0.05249	0.001	300	210	332	29	329.7	6.1	-0.00697604
HXG95-37	50.35	96	35.9643	0.0552	0.0052	0.564	0.054	0.07457	0.0013	350	200	452	36	463.6	7.7	0.0250216
HXG95-38	257	408	19.7692	0.056	0.005	0.526	0.047	0.0681	0.001	424	190	428.1	31	424.7	6.1	-0.00800565
HXG95-39	44.53	142.9	6.95781	0.0529	0.005	0.348	0.033	0.04746	0.00082	300	210	303	26	298.9	5	-0.013717
HXG95-40	195.2	508.2	29.1343	0.0518	0.0045	0.3701	0.033	0.05182	0.00075	253	190	319.7	25	325.7	4.6	0.0184219
HXG95-41	114.3	334.1	27.878	0.0532	0.0047	0.3765	0.034	0.05129	0.0008	308	190	323.6	25	322.4	4.9	-0.00372208
HXG95-42	141.7	298	24.0169	0.0528	0.0047	0.348	0.031	0.04759	0.00074	287	190	302.2	24	299.7	4.5	-0.00834168
HXG95-43	31.46	103.2	24.2	0.0567	0.0053	0.596	0.056	0.07597	0.0013	422	200	471	35	471.9	7.9	0.00190718
HXG95-44	62.7	206.9	12.54	0.0517	0.0049	0.307	0.029	0.04304	0.00067	217	190	271.4	23	271.6	4.1	0.000736377
HXG95-45	192.6	302.3	44.7907	0.0533	0.0048	0.397	0.036	0.05406	0.0008	316	190	340.2	26	339.4	4.9	-0.0023571
HXG95-46	47.2	64.4	31.4667	0.0532	0.0057	0.39	0.042	0.05307	0.001	260	220	332	31	333.3	6.3	0.00390039
HXG95-47	58.78	116.8	32.6556	0.0521	0.0051	0.341	0.034	0.04771	0.00079	210	200	296	26	300.4	4.9	0.0146471
HXG95-48	46.48	94.8	18.592	0.0531	0.0052	0.341	0.034	0.04662	0.00078	250	200	296	26	293.7	4.8	-0.00783112
HXG95-49	82.7	137.2	48.6471	0.0571	0.0052	0.572	0.052	0.07237	0.0011	454	190	457	34	450.4	6.4	-0.0146536
HXG95-50	115.5	58.92	162.676	0.053	0.0059	0.35	0.039	0.0484	0.00092	190	220	300	30	304.7	5.7	0.015425
HXG95-51	49.4	67.7	17.6429	0.0546	0.0056	0.404	0.041	0.05401	0.001	300	210	343	30	339.1	6.4	-0.011501
HXG95-52	92.7	223.3	21.5581	0.0528	0.0049	0.361	0.034	0.04956	0.00086	282	200	313	26	311.8	5.3	-0.00384862
HXG95-53	27.54	31.87	37.2162	0.0524	0.0075	0.307	0.044	0.0428	0.001	60	260	259	33	270.1	6.2	0.0410959
HXG95-54	229	245.5	28.2716	0.0559	0.0051	0.395	0.036	0.0509	0.0008	409	190	336.5	26	320	4.9	-0.0515625
HXG95-55	210.8	185.2	84.32	0.0526	0.0049	0.362	0.034	0.04972	0.00077	270	200	311.7	25	312.8	4.7	0.00351662
HXG95-56	176.9	474	17.69	0.0527	0.0046	0.3797	0.034	0.0519	0.00073	291	190	326.1	25	326.1	4.5	0
HXG95-57	143.2	173.5	43.3939	0.0522	0.0048	0.368	0.034	0.05108	0.00083	246	190	316.8	25	321.1	5.1	0.0133915
HXG95-58	66.7	115.7	25.6538	0.0543	0.005	0.521	0.049	0.06879	0.0011	337	200	422	33	429.4	6.8	0.0172333
HXG95-59	128.1	157	42.7	0.0519	0.0049	0.385	0.036	0.05365	0.00086	227	200	328	27	336.9	5.3	0.0264173
HXG95-60	93.7	192.1	39.0417	0.0515	0.0048	0.345	0.032	0.04844	0.00076	222	200	299.6	25	304.9	4.6	0.0173827
HXG95-61	194	268.6	62.5806	0.0519	0.0047	0.396	0.036	0.05502	0.00081	246	190	337	26	345.3	5	0.0240371
HXG95-62	54.1	138.3	6.67901	0.0547	0.005	0.529	0.049	0.0701	0.0011	352	200	430	33	436.7	6.8	0.0153423
HXG95-63	72	121.2	32.7273	0.0541	0.0052	0.39	0.038	0.05205	0.00089	303	200	331	28	327.1	5.5	-0.011923
HXG95-64	114.2	172.7	51.9091	0.0523	0.0048	0.378	0.035	0.05237	0.00082	248	190	323.7	26	329	5	0.0161094
HXG95-65	175.8	445.1	20.9286	0.0528	0.0046	0.3546	0.031	0.04843	0.0007	297	190	307.5	24	304.9	4.3	-0.00852739
HXG95-66	150.5	268	21.5	0.0559	0.005	0.543	0.049	0.07011	0.001	421	200	439.9	33	436.8	6.2	-0.00709707
HXG95-67	233.2	360.3	44.8462	0.052	0.0046	0.3825	0.034	0.0528	0.0008	274	200	328	25	331.7	4.9	0.0111547
HXG95-68	149.3	371.3	25.7414	0.0535	0.0048	0.362	0.033	0.04874	0.00072	325	200	312.5	24	306.8	4.4	-0.0185789
HXG95-69	78.5	127.2	34.1304	0.053	0.0052	0.36	0.035	0.04947	0.00088	257	200	311	26	311.7	5.5	0.00224575
HXG95-70	90.7	201.8	37.7917	0.0528	0.0049	0.376	0.035	0.05152	0.00079	283	190	323.3	25	323.8	4.9	0.00154416
HXG95-71	126	180.4	34.0541	0.0516	0.0048	0.357	0.033	0.05027	0.00081	227	200	309.6	25	316.1	5	0.0205631
HXG95-72	5.22	17.09	18.6429	0.051	0.0084	0.345	0.057	0.0506	0.0016	-110	290	276	42	317.9	9.7	0.131802
HXG95-73	12.5	28.79	21.1864	0.0513	0.0068	0.346	0.046	0.0486	0.0014	110	250	295	36	305.5	8.4	0.0343699
HXG95-74	95	213.2	13.7681	0.0518	0.0048	0.359	0.033	0.05034	0.00079	240	190	311.2	25	316.6	4.8	0.0170562
HXG95-75	83.5	106.4	64.2308	0.0574	0.0053	0.556	0.052	0.07014	0.0012	444	200	445	34	436.9	7.2	-0.0185397
HXG95-76	31.8	93.7	28.9091	0.0565	0.0054	0.639	0.061	0.08207	0.0013	399	200	498	37	508.4	7.9	0.0204563
HXG95-77	89.1	135.7	44.55	0.0531	0.005	0.39	0.037	0.053	0.00085	294	210	333	28	332.9	5.2	-0.000300391
HXG95-78	82.3	177.8	41.15	0.0522	0.0049	0.362	0.034	0.05046	0.00083	244	190	312	25	317.3	5.1	0.0167034
HXG95-79	163.5	252.8	49.5455	0.0514	0.0046	0.34	0.031	0.04767	0.00076	233	190	295.9	23	300.2	4.7	0.0143238
HXG95-80	55.7	165	15.0541	0.058	0.0052	0.663	0.06	0.08284	0.0013	489	200	515	37	513	7.8	-0.00389864
References: Liu, D.D., Guo, Z.J. & Zhang, Z.Y. A new viewpoint of the Aiweiergou Unconformity, northern Tian Shan, Xinjiang. Geotectonica et Metallogenia. 37, 349–365 (2013) ((in Chinese)). Liu, D.D. et al. What generated the Late Permian to Triassic unconformities in the southern Junggar Basin and western Turpan Basin; tectonic uplift, or increasing aridity? Palaeogeogr. Palaeoclimatol. Palaeoec…

## Sheet: SI.2
SI.2. Zircon elemental geochemical data of the samples from the Middle–Upper Triassic Xiaoquangou Group in the Southern Junggar Basin.
Element	206Pb/238U age	Ti	Y	La	Ce	Pr	Nd	Sm	Eu	Gd	Tb	Dy	Ho	Er	Tm	Yb	Lu	Hf	Th	U	Pb
SKS07-01	312	12.84	921.43	0.264	6.81	0.131	1.37	2.75	0.63	18.53	7.05	85.3	32.98	145.08	28.82	277.19	52.4	8820.36	57.48	115.27	6.59851
SKS07-02	291	10.92	1646.16	0.139	8.77	0.148	2.55	7.01	1.71	39.52	14.27	164.98	60.81	249.99	49.05	440.68	80.76	8524.94	115.58	160.22	8.71318
SKS07-03	314	6.1	816.17	0.146	4.96	0.105	0.74	2.65	0.555	15.64	5.75	73.16	29.49	131.02	27.3	255.15	48.83	8774.15	55.79	103.84	6.02231
SKS07-04	314	8.29	695.84	0.079	4.68	0.055	0.79	2.17	0.405	12.73	4.97	62.56	24.52	111.84	22.88	217.8	41.74	8523.12	46.78	89.63	5.09782
SKS07-05	325	47.38	1439.61	5.68	18.72	2.36	13.78	9.26	1.41	36.89	12.46	146.29	54.02	224.55	43.25	392.81	72.03	7474.07	74.16	131.91	7.59055
SKS07-06	280	7.43	1141.68	0.064	10.47	0.156	1.11	2.97	1.33	18.1	7.11	88.95	36.77	177.55	39.92	421	89.25	8122.11	91.29	181.19	9.45224
SKS07-07	324	9.67	1833.98	0.877	18.82	0.466	4.17	6.66	1.35	36.35	13.57	166.64	64.4	289.7	58.56	545.42	102.94	9559.72	213.12	349.18	20.804
SKS07-08	294	11.2	987.96	0.123	8.96	0.122	1.42	3.12	0.95	19.7	7.34	93.51	35.16	155.12	31.14	296.92	57.09	9767.76	73.78	129.6	7.04814
SKS07-09	291	5.45	1159.25	0.174	14.9	0.19	1.57	4.21	0.527	21.96	8.77	108.28	42.19	183.29	37.55	351.22	64.82	9691.74	179.31	319.49	16.7998
SKS07-10	469	2.41	239.01	0.047	9.69	0.064	0.46	0.63	0.325	3.69	1.417	16.94	7.2	38.88	9.41	105.91	23.54	9460.8	87.29	166.82	14.4044
SKS07-11	328	9.08	795.13	0.108	5.46	0.102	0.86	2.2	0.495	15.23	5.97	73.6	28.12	127.09	25.86	247.75	46.81	8881.9	43.67	90.4	5.20849
SKS07-12	307	13.4	603	0.059	4.68	0.054	0.75	1.81	0.553	11.41	4.38	56.09	21.47	95.64	19.47	182.41	35.18	8080.25	32.25	59.5	3.30993
SKS07-13	292	4.71	996.95	2.63	16.34	0.892	5.07	3.61	0.59	18.42	7.25	88.59	34.63	155.98	33.25	310.53	58.66	9134.51	98.2	213.25	10.9442
SKS07-14	322	10.56	1465.79	0.295	8.09	0.196	2.91	7.15	1.82	33.15	12.08	141.21	51.99	223.86	43.1	395.13	73.97	8359.84	81.91	125.84	7.54154
SKS07-15	314	13.19	807.77	1.77	10.27	0.614	4.26	2.54	0.421	15.42	5.61	71.1	28.74	128.07	26.47	251.63	48.38	9227.34	60.46	115.72	6.59522
SKS07-16	299	3.14	1081.39	0.074	14.14	0.068	0.97	2.32	0.341	17.4	7.26	92.48	37.69	177.85	36.45	351.01	66.18	10395.9	143.35	315.16	16.6427
SKS07-17	304	5.08	925.2	0.061	12.38	0.042	0.81	2.43	0.331	15.38	6.49	83.32	33.1	148.29	30.79	293.1	55.44	10312.3	94.88	217.74	11.7409
SKS07-18	299	3.91	925.38	0.217	12.61	0.131	1.89	2.85	0.316	15.28	6	79.29	31.71	147.32	30.78	297.65	56.25	9796.28	115.26	271.68	14.107
SKS07-19	300	5.51	1011.14	1.77	10.65	0.561	2.93	3.03	0.358	18.91	7.06	89.3	35.28	159.62	32.53	308.69	58.98	9393.88	97.94	189.75	10.2507
SKS07-20	309	10.72	1789.08	0.48	25.6	0.34	3.24	5.81	1.86	30.03	10.68	131.26	55.92	284.52	68.31	746.59	164.5	18603.3	271.79	335.46	20.4748
SKS07-21	301	16.53	873.76	0.072	8.9	0.101	0.99	3.01	0.625	18.45	6.64	79.22	30.13	134.22	27.01	257.79	47.45	9103.51	64.25	104.96	5.87979
SKS07-22	299	26.26	1478.82	0.063	6.02	0.232	3.6	7.65	0.477	36.64	12.73	142.62	51.29	217.4	42.63	371.23	65.22	8277.45	99.49	156.31	8.58875
SKS07-23	292	3.58	1291.43	8.48	38.15	3.61	19.17	8.44	0.854	29.18	10.09	120.41	46.18	204.19	41.38	387.31	70.06	10472.9	197.01	494.4	25.2191
SKS07-24	293	4.41	1345.65	2.98	25.6	1.229	6.78	4.2	0.431	22.81	9.32	120.09	47.93	219.37	46.23	438.19	82.6	10887.1	203.27	447.34	23.2526
SKS07-25	287	6.69	1581.42	26.33	83.74	10.7	56.31	17.99	1.72	45.67	13.69	158.35	58.27	243.66	46.78	418.66	76.27	7578.4	277.37	391.81	21.1316
SKS07-26	303	7.27	662.24	0.059	8.42	0.053	0.42	1.76	0.48	10.57	4.59	56.59	23.15	105.61	22.05	212.15	40.69	9271.85	57.45	117.88	6.22654
SKS07-27	360	20.77	2275.84	3.83	27.6	1.56	10.88	11.92	6.65	55.53	18.43	216.12	80.94	354.77	73.63	701.76	140.36	5730.53	170.52	137.28	10.8373
SKS07-28	474	5.57	392.68	29.08	66.65	5.88	21.96	4.41	0.949	7.38	2.16	27.66	11.98	65.35	16	189.47	45.96	9252.67	110.61	273.11	23.2487
SKS07-29	309	5.24	908.13	0.101	6.64	0.075	0.77	2.25	0.303	14.94	6.24	79.66	31.65	144.11	29.81	282.44	52.64	9062.73	83.44	163.5	9.05007
SKS07-30	307	13.04	882.39	0.07	9.32	0.067	1.22	2.53	0.639	16.6	6.72	79.58	30.42	137.06	28.14	267.57	49.99	8750.75	74.25	134.12	7.58391
SKS07-31	304	6.94	1103.84	0.083	14.58	0.087	0.78	3.46	0.47	21.06	7.94	98.9	39.05	175.35	36.94	343.27	64.6	9554.83	133.71	249.03	13.6688
SKS07-32	306	10.62	690.95	0.07	5.36	0.074	0.68	2.33	0.729	14.28	5.45	64.41	25.12	109.26	22.1	209.52	39.08	8387.46	39.07	74.56	4.14674
SKS07-33	307	3.84	1262.39	0.12	9.11	0.084	1.54	3.51	0.285	21.64	9.18	116.43	45.19	203.22	41.98	393.09	73.68	9895.09	126.79	296.41	16.1417
SKS07-34	316	9.5	1021.61	0.105	5.75	0.085	0.87	2.96	0.518	16.49	7.25	89.3	36.65	164.77	35.06	336.43	64.54	9824.62	50.2	112.79	6.27287
SKS07-35	332	3.57	1420.56	0.06	15.44	0.082	1.38	4.26	0.51	23.38	9.7	124.78	49.75	226.69	48	450.23	85.51	10383.4	205.66	493.48	28.8795
SKS07-36	305	4.21	1229.41	0.099	15.27	0.07	1.37	3.52	0.607	22.9	9.03	111.17	43.28	194.73	40.34	374.9	69.96	9754.92	153.3	291.07	16.0583
SKS07-37	326	20.13	393.02	0.124	2.17	0.11	0.64	1.1	0.447	8.28	2.95	35.98	13.85	59.94	12.56	116.08	23.02	7102.49	14.46	26.94	#VALUE!
SKS07-38	301	4.13	964.53	0.067	17.84	0.057	0.82	1.43	0.635	12.9	5.43	73.73	31.66	155.75	35.86	377.22	81.61	8961.39	135.65	279.83	15.2162
SKS07-39	311	8.91	770.99	5.15	18.47	1.99	10.39	4.65	0.687	16.83	5.81	70.86	27.25	124.6	25.06	237.29	45.75	8532.7	56.13	107.37	6.17295
SKS07-40	307	13.32	692.84	0.117	5.33	0.101	0.76	2.4	0.534	14.01	5.11	63.48	24.1	106.72	21.66	207.29	39.61	8776.18	35.95	72.54	4.025
SKS07-41	319	13.25	679.28	0.078	4.76	0.127	0.62	2.47	0.629	13.88	5.23	63.19	24.33	105.01	21.78	204.73	38.56	8063.43	31.41	56.46	3.22089
SKS07-42	340	6.57	1809.91	0.179	11.37	0.165	3.19	6.96	2.14	34.57	12.85	154.83	61.85	285.12	60.11	603.44	120.07	7942.3	150.3	199.75	12.8698
SKS07-43	307	9.37	795.79	2.31	16.59	1.006	5.87	3.64	0.393	13.7	5.5	68.92	27.02	123.7	25.94	242.73	46.63	9923.8	73.91	144.83	8.11284
SKS07-44	302	5.59	817.54	0.133	8.34	0.095	1.08	2.31	0.451	14.95	6.15	73.07	28.45	128.53	26.52	251.37	47.44	9191.6	59.18	127.57	6.60898
SKS07-45	306	5.62	1047.42	0.119	14.07	0.104	1.01	2.55	0.358	18.48	7.3	95.12	37.02	167.55	35.04	325.29	60.68	9812.65	128.9	274.86	15.0244
SKS07-46	317	16.09	794.68	0.203	5.81	0.116	1.05	2.76	0.73	14.99	5.86	72.67	27.52	122.13	24.69	231.02	44.32	8714.16	40.21	73.92	4.23845
SKS07-47	312	6.75	959.92	1.22	14.76	0.506	3.51	3.23	0.456	17.63	6.7	85.57	33.6	151.99	32.02	302.85	56.95	9720.58	95.74	216.96	11.9531
SKS07-48	289	8.96	2803.81	0.126	12.48	0.206	6.07	12.34	2.63	67.88	24.44	278.35	102.27	427.24	81.6	723.2	131.92	8333.14	216.49	280.39	15.7582
SKS07-49	308	5.79	1182.3	0.403	10.56	0.266	2.53	4	0.283	20.23	7.99	99.8	39.79	183.61	39.35	378.08	72.88	8445.72	149.51	375.57	20.1173
SKS07-50	293	18.28	764.29	0.062	1.24	0.069	1.14	2.49	0.26	15.79	5.63	68.18	26.42	117.84	24.8	239.84	47.75	7759.6	17.66	45.86	2.42751
SKS07-51	305	8.79	828.84	0.063	7.98	0.09	0.81	1.89	0.56	15.31	5.91	74.27	29.5	132.28	28.07	258.42	50.04	8693.97	58.88	120.44	6.51931
SKS07-52	320	9	789.96	0.847	7.31	0.31	2.36	2.53	0.402	13.33	5.34	66.37	27.27	125.04	26.01	245.91	48.25	9143.66	50.28	100.1	5.81426
SKS07-53	281	6.79	563.14	0.314	6.14	0.255	1.15	2.42	0.69	7.86	3.1	41.67	17.69	89.04	20.89	230.8	52.59	8750.11	46.31	136.54	#VALUE!
SKS07-54	352	2.07	360.55	0.078	6.63	0.075	0.61	0.74	0.312	6.43	2.23	29.69	12.07	59.09	13.53	143.85	30.5	10691.1	60.45	141.28	8.97297
SKS07-55	427	7.04	1000.33	0.102	6.54	0.185	1.02	2.17	0.32	15.74	6.64	86.59	34.88	158.42	33.86	322.15	61.8	10036.4	84.98	186.76	14.5465
SKS07-56	312	1.73	1043.18	0.35	11.59	0.154	1.23	1.82	0.143	14.79	6.17	86.73	36.33	171.35	37.21	365.71	69.92	11101.8	153.82	435.94	23.3826
SKS07-57	336	5.05	515.91	0.125	15.32	0.095	0.51	0.84	0.318	5.56	2.52	36.03	15.65	84.17	21.12	233.54	52.73	9282.27	88.01	133.04	8.54365
SKS07-58	295	11.13	1010.08	6.06	28.06	2.25	12.23	5.58	0.621	20.35	7.23	88.67	34.79	156.43	32.53	305.44	56.9	9524.89	107.11	206.05	10.9865
SKS07-59	294	5.66	1646.78	0.126	20.19	0.112	1.8	5.15	0.74	31.88	12.16	151.75	58.4	260.27	52.4	487.52	90.03	10244.9	299.23	463.33	25.4979
SKS07-60	310	12.5	709.42	0.122	4.12	0.099	0.84	2.48	0.42	12.31	5.1	65.55	24.39	110.27	22.82	218.22	41.93	8518.45	28.36	55.32	3.22133
SKS07-61	474	5.9	256.54	0.057	8.84	0.068	0.78	1.36	0.466	5.23	1.6	18.5	8.28	39.93	9.5	108.64	24.82	8313.9	78.87	163.61	14.0666
SKS07-62	309	5.97	1569	0.088	16.28	0.067	1.25	3.95	0.546	26.46	10.69	134.99	54.94	247.77	51.58	491.8	95.03	10803.2	186.59	388.93	21.2302
SKS07-63	310	4.3	893.83	0.051	5.15	0.059	1	2.5	0.404	16.95	6.8	79.85	31.96	139.83	29.18	275.79	52.67	9031.2	66.59	171	9.36149
SKS07-64	306	5.48	1199.33	0.123	6.62	0.141	1.12	2.73	0.39	19.37	8.1	103.68	42.09	197.18	43.07	410.41	80.92	10110.5	77.99	192.95	10.4304
SKS07-65	308	6.4	1235.74	0.126	13.87	0.102	0.98	2.23	0.493	20.02	8.21	106.06	41.77	196.06	41.6	395.99	75.9	10987.9	173.42	410.8	22.4366
SKS07-66	326	6.82	1058.78	0.32	8.18	0.51	2.32	2.81	0.8	18.05	7.4	93.06	36.69	167.36	34.68	329.62	63.3	9257.2	94.63	222.47	13.4469
SKS07-67	313	9.63	796.7	0.96	8.22	0.432	2.68	2.64	0.434	14.65	5.38	70.82	28.39	126.97	26.21	250.53	49.12	8987.48	57.83	113.06	6.43531
SKS07-68	307	6.95	930.35	0.121	8.96	0.155	0.99	2.57	0.5	17.85	6.91	85.18	33.17	146.52	30.19	281.44	53.48	9323.56	73.34	163.87	8.70259
SKS07-69	320	9.45	1044.43	0.074	8.09	0.07	1.03	2.99	0.627	18.78	7.31	92.01	36.43	163.34	34.46	328.17	63.86	9303.19	70.56	151.69	8.72741
SKS07-70	305	20.79	2235.07	0.087	4.4	0.289	3.73	7.82	1.57	46.4	16.92	204.26	78.02	343.14	70.51	643.36	117.64	7500.47	231.84	294.84	17.3777
SKS07-71	304	6.83	1362.81	0.096	2.47	0.139	2.05	5.81	0.454	32.1	11.44	134.16	48.72	208.99	41.43	385.37	72.66	8772.92	42.99	90.56	5.04552
SKS07-72	294	16.15	585.79	0.124	3.8	0.1	0.85	1.74	0.811	11.67	4.56	53.79	20.16	87.71	18.07	170.91	33.1	8228.33	28.4	50.35	2.71124
SKS07-73	301	21.43	1048.35	0.165	4.3	0.115	2.07	4.52	1.53	27.31	8.66	101.71	37.37	156.67	30.96	283.28	52.81	8583.81	36.02	55	3.06139
SKS07-74	483	8.26	304.93	0.119	17.07	0.081	0.95	1.41	0.491	5.28	1.96	23.39	9.48	46.89	11.23	123.84	27.5	8301.79	141.2	196.92	18.6136
SKS07-75	355	19.81	603.86	0.12	4.72	0.151	1.3	1.9	0.54	12.66	4.74	57.24	21.59	94.11	18.79	179.71	34.88	7642.03	35.72	72.48	4.72588
SKS07-76	304	17.12	1522.35	0.104	39.76	0.107	2.64	5.52	1.8	29.8	10.74	127.21	50.33	228.72	47.49	469.62	90.79	8029.2	507.23	289.22	21.3288
SKS07-77	470	5.89	721.69	0.159	7.49	0.108	<0.82	2.01	0.32	13.69	4.89	61.81	24.49	109.93	22.97	218.29	42.47	9743.31	127.69	237.54	20.653
SKS07-78	300	10.57	1020.63	0.067	6.79	0.05	1.12	3.33	0.784	20.35	7.46	92.59	35.98	161.47	33.08	320.64	62.74	8617.81	50.36	111.04	5.87118
SKS07-79	399	8.23	1427.23	2.53	19.36	1	5.57	3.32	1.1	18.61	7.77	105.69	45.71	227.91	51.06	536.95	113.34	8389.33	61.35	101.5	7.53045
SKS07-80	323	9.62	748.56	0.197	5.6	0.097	1.73	2.01	0.524	13.87	5.38	66.05	25.82	118.49	24.05	226.38	43.92	8904.8	49.17	91.76	5.36325
SKS07-81	455	5.52	1120.44	0.109	9.17	0.103	1.92	3.56	0.56	20.6	7.85	95.18	38.07	172.03	36.07	339.73	66.39	9291.31	221.62	377.76	32.391
SKS07-82	392	4.88	527.87	8.31	12.22	2.35	9.22	2.12	0.56	6.73	2.81	35.45	16.5	84.37	20.75	228.49	52.63	9239.87	42.24	74.74	5.71652
SKS07-83	288	16.27	723.87	0.118	4.09	0.083	0.63	1.71	0.679	13.02	5.14	63.09	25.08	111.09	22.78	216.31	42.82	9053.9	25.46	50.51	2.76375
SKS07-84	298	12.98	1218.01	0.132	5.1	0.132	2.48	5.82	1.54	30.23	10.2	118.82	43.75	185.97	36.06	328.1	61.62	8467.36	49.96	74.92	4.21276
SKS07-85	305	9.45	1058.17	0.063	1.44	0.122	2.24	4.88	0.526	23.77	8.49	99.96	37.81	163.76	33.23	309.36	60.24	7620.98	29.98	66.83	3.58638
SKS07-86	308	5.2	1366.24	7.53	38.71	3.09	17.6	6.17	0.64	26.09	9.65	120.52	47.18	213.33	44.6	415.99	77.91	10948.6	225.77	438.1	24.703
SKS07-87	296	4.14	1132.4	4.68	28.16	1.61	8.47	4.8	0.245	16.97	6.75	87.49	36.4	178.77	40.75	408.95	78.77	10931.2	312.66	809.3	42.2961
SKS07-88	310	18.71	1468.02	0.095	5.5	0.235	3.52	6.89	1.9	36.91	12.51	143.11	53.63	220.58	43.44	394.57	73.46	8527.55	63.35	89.25	5.3545
SKS07-89	305	6.58	769.65	0.118	6.58	0.096	0.72	1.99	0.46	13.39	5.34	68.77	27.77	123.26	25.48	241.7	46.37	9032.51	42.04	93.87	5.33081
SKS07-90	309	11.51	783.76	0.062	5.27	0.059	1.08	2.22	0.525	14.6	5.56	70.31	28.21	123.59	26.39	247.99	47.45	9213.04	42.61	84.83	4.73392
MK06-01	307	950.85	1386.24	5.92	32.03	2.02	10.24	4.34	0.984	18.87	7.44	102	44.93	227.98	53.35	569.54	120		79.58	108.92	6.45695
MK06-02	318	923.46	2080.89	0.044	3.11	0.256	5.12	9.8	0.642	51.44	17.83	206.7	76.12	317.56	61.27	545.17	99.42		133.05	262.9	15.2242
MK06-03	313	1232.09	1590.79	0.047	29.72	0.096	1.52	2.93	1.324	20.26	8.54	116.74	51.07	264.05	61.96	663.82	139.9		246.31	302.65	18.5547
MK06-04	328	961.97	689.87	0.052	14.85	0.08	0.74	1.29	0.654	8.76	3.6	47.54	21.47	113.89	28.87	330.34	76.48		246.67	323.77	20.5617
MK06-05	305	948.7	1567.08	0.032	51	0.0695	1.06	3.08	0.948	21.03	8.88	120.26	51.88	259.95	59.39	617.03	125.09		221.92	231.68	14.4966
MK06-06	336	917.63	911.4	0.063	13.32	0.117	2	3.83	0.802	17.62	6.23	76.98	30.4	141.99	30.38	304.18	61.77		114.6	105.07	7.38589
MK06-07	301	970.39	1307.12	3.24	19.38	1.371	8.76	5.88	0.934	27.83	10.13	125.24	48.23	211.72	41.85	382.13	69.81		80.03	175.61	9.35329
MK06-08	294	996.28	743.36	0.086	27.17	0.073	1.29	2.25	1.304	13.35	4.6	57.94	23.6	116.54	27.53	305.64	67.68		259.8	381.38	21.3082
MK06-09	308	929.35	593.93	0.322	13.6	0.156	1.53	2.53	0.588	12.4	4.52	52.09	19.98	91.35	19.24	187.09	36.95		121.73	124.99	7.81031
MK06-10	307	921.59	1889.03	0.056	6.44	0.043	0.94	4.02	0.0513	31.06	13.01	167.72	67.28	305.25	62.37	576.11	108.71		193.17	515.32	27.6661
MK06-11	304	1002.44	684.92	0.0268	16.51	0.0585	0.85	2.03	0.565	11.21	4.11	52.01	21.85	108.62	26.24	284.59	60.31		195.28	237.01	14.2602
MK06-12	324	924.15	964.93	0.134	29.85	0.07	1.1	2.5	0.572	13.08	5.38	70.13	30.4	154.81	36.4	392.33	83.22		228.43	282.57	18.1193
MK06-13	315	948.76	991.35	0.196	10.17	0.129	2	3.47	0.625	18.12	6.38	80.62	32.71	155.65	34.92	363.88	74.47		85.52	106.31	6.61516
MK06-14	322	966.67	2585.28	12.64	123.61	4.15	22.34	11.69	2.9	48.34	17.89	219.21	88.66	415.75	89.71	882.4	173.77		485.01	303.53	22.9068
MK06-15	308	952.04	624.47	0.225	16.33	0.126	1.16	1.77	0.599	11.18	4.27	50.3	20.34	98.35	22.22	226.93	46.05		115.24	140.39	8.54749
MK06-16	350	934.5	1351.14	0.062	12.87	0.05	0.91	2.55	0.487	18.5	7.41	99.34	42.48	213.52	48.57	493.5	102.61		123.69	168.18	11.5103
MK06-17	321	938.33	1163.79	0.579	19.62	0.314	3.85	5.25	1.147	23.93	8.4	97.04	37.87	175.64	38.68	385.32	77.16		187.66	154.43	10.7195
MK06-18	323	974.49	909.63	25.29	73.46	7.5	36.28	10.78	1.169	24.29	7.14	79.67	30.12	134.09	28.7	283.25	54.78		177.71	159.55	10.9752
MK06-19	305	954.4	1037.6	8.25	32.9	2.97	15.49	6.96	1.251	22.39	7.41	89.23	34.52	159.36	33.75	334.9	65.01		174.18	218.91	13.1833
MK06-20	296	1006.15	1342.58	0.417	31.71	0.198	2.47	4.65	1.38	25.33	9.55	117.1	46.78	211.46	44.81	431.91	82.91		254.94	177.07	11.883
MK06-21	324	930.05	505.53	19.97	58.07	4.94	21	4.06	0.854	9.41	2.84	35.83	15.32	79.79	19.65	226.58	51.55		112.12	137.81	8.74492
MK06-22	285	932.31	2009.99	12.95	95.54	4.1	21.53	11.33	2.62	42.37	15.27	177.24	67.93	302.87	62.83	596.2	112.9		492.87	335.14	21.5327
MK06-23	354	939.63	1960.11	4.54	31.45	1.445	8.4	6.39	1.63	30.71	11.41	149.36	63.18	312.42	71.18	743.38	156.47		169.54	203.27	14.298
MK06-24	320	946.3	487.07	0.0241	4.7	0.034	0.48	1.1	0.519	6.78	2.63	34.37	14.8	76.08	18.15	206.16	48.86		25.35	55.95	3.18295
MK06-25	359	1000.99	2274.05	0.134	31.18	0.244	4.05	7.14	2.21	37.69	14.21	177.37	73.53	351.52	78.95	811.69	164.73		449.02	385.9	29.5538
MK06-26	355	1011.5	4024.53	3.26	39.59	2.04	17.89	23.23	10.05	105.65	35.19	397.24	144.48	613.34	120.63	1109.86	204.77		170.66	133.82	10.4465
MK06-27	319	939.48	537.17	0.037	9.37	0.028	0.732	1.86	0.459	9.6	3.65	43.18	17.09	80.07	17.15	174.14	36.09		118.33	174.12	10.5076
MK06-28	337	915.66	897.17	0.089	25.77	0.097	1.25	2.44	0.84	13.79	5.51	68.47	28.86	140.44	31.87	338.64	70.9		502.68	439.53	31.2942
MK06-29	321	941.28	1292.54	0.775	21.59	0.325	2.55	3.76	1.69	22	8.43	106.43	43.06	202.45	43.41	438.52	88.64		177.27	160.94	10.8974
MK06-30	306	955.37	982.38	0.534	8.19	0.235	1.64	2.08	0.53	14.35	5.79	77.27	32.91	161.11	36.8	383.1	81.32		43.04	92.19	5.05207
MK06-31	322	941.85	1854.61	0.151	16.57	0.09	1.59	3.71	0.637	25.9	10.79	146.36	61.67	302.36	67.78	699.96	146.46		128.72	180.41	11.058
MK06-32	362	959.61	416.33	0.037	12.07	0.045	0.752	1.33	0.627	7.53	2.58	31.78	13.27	66.55	16.03	181.53	41.11		55.23	100.64	6.68911
MK06-33	333	961.39	851.98	0.357	18.39	0.215	2.51	4.05	1.44	17.53	5.96	70.08	27.15	128.87	29.72	323.31	69.07		150.32	175.3	11.4352
MK06-34	320	937.23	2395.52	0.341	18.55	0.311	3.39	6.63	2.21	37.04	14.72	190.69	77.96	376.38	83.9	867.46	176.19		93.15	124.67	7.59698
MK06-35	303	959.55	1099.28	0.0271	27.92	0.099	1.87	3.51	0.903	18.46	7.02	87.7	35.48	171.07	37.67	387.12	78.24		448.37	348.72	22.9699
MK06-36	351	956.46	602.49	0.0211	13.13	0.055	0.872	2.01	0.822	11.74	4.1	50.52	20.3	96.47	21.17	213.82	43.31		59.87	104.39	6.77587
MK06-37	306	929.79	1583.3	0.0203	36.89	0.101	1.83	3.91	1.64	23.12	9.01	119.38	50.73	251.48	58.47	615.28	127.55		225.99	203.96	13.1019
MK06-38	317	947.5	700.76	41.65	109.07	13.01	59.46	14.35	1.268	21.1	5.63	59.46	22.58	105.77	23.09	234.68	47.88		99.61	158.19	9.43404
MK06-39	324	870.31	574.91	0.142	22.82	0.429	3.22	3.91	1.277	12.21	4.26	46.65	17.17	81.74	19.21	216.08	48.85		358.85	617.93	36.6798
MK06-40	275	1000.49	1584.94	0.433	33.7	1.102	8.63	10.98	4.36	39.64	13.58	146.39	52.62	232.15	49.52	483.28	94.93		226.98	193.06	10.947
MK06-41	325	968.88	1849.52	0.056	26.25	0.246	4.6	7.97	3.45	36.81	13.31	157.43	62.23	289.48	63.04	639.55	131.17		226.61	163.08	11.8587
MK06-42	354	960.68	2109.9	0.078	24.86	0.092	1.22	4.05	1.113	28.59	12.39	167.07	71.22	347.55	77.81	792.92	161.66		260.87	287.78	20.2959
MK06-43	342	937.08	855.59	0.064	27.74	0.055	1.13	2.46	0.563	13.63	5.33	66.61	27.79	136.02	30.59	313.83	64.83		210.23	244.82	16.5093
MK06-45	312	948.48	594.91	0.0305	11.63	0.083	0.5	1.64	0.366	9.34	3.53	45.62	18.62	92.38	21.53	229.27	49.23		187.73	343.66	19.6146
MK06-46	308	954.5	1185.96	2.32	28.46	0.79	5.92	5.42	1.207	24.52	8.7	101.86	39.77	182.97	38.9	384.7	76.15		195.41	207.59	12.851
MK06-47	302	951.68	2309.42	0.033	52.87	0.087	1.76	4.74	1.81	33.26	13.84	180.25	76.49	369.84	82.06	846.71	172.92		414.1	388.82	24.2522
MK06-48	308	947.99	1134.42	0.03	7.48	0.051	1.72	3.98	0.091	23.19	8.31	103.81	40.28	180.23	37.48	357.07	68.87		93.16	215.06	11.7382
MK06-49	323	972.3	1421.06	0.0194	12.98	0.046	0.68	2.15	0.581	15.56	6.87	98.03	44.86	235.01	57.02	616.44	133.2		82.68	176.63	10.1514
MK06-50	319	911.48	1231.83	0.105	33.18	0.086	1.41	3.23	1.4	19.36	7.42	96.76	41.03	196.34	43.89	449.13	92.13		234.1	197.94	13.5321
MK06-51	312	964.8	1734.37	0.102	34.57	0.0871	1.08	4.05	1.49	22.93	9.31	127.56	56.5	281.23	63.47	654.59	135.52		141.88	159.24	9.95758
MK06-52	317	965.12	1038.17	0.051	10.13	0.18	2.91	4.86	1.99	20.91	7.3	86.18	33.81	161.7	36.17	382.83	82.57		99.22	90.93	6.06739
MK06-53	329	896.24	876.64	0.965	25.73	0.269	2.06	2.37	0.61	11.76	4.6	61.39	26.73	141.29	33.8	368.51	80.79		205.51	220.24	14.4881
MK06-54	309	958.61	1469.47	0.035	26.96	0.243	4.33	6.96	2.86	31.72	10.67	127.39	50.42	235.4	51.88	541.92	112.92		231.14	179.74	12.3126
MK06-55	312	950.46	970.61	0.068	16.4	0.164	2.28	4.08	0.969	19.26	6.84	83.96	32.81	149.51	31.62	310.83	61.22		159.13	156.63	10.2043
MK06-56	320	961.37	1770.91	5.15	52.09	1.81	9.88	7.32	2.24	31.76	11.73	144.63	58.44	277.23	61.17	631.17	127.36		339.62	285.32	19.7058
MK06-57	309	1000.5	1565.25	0.0211	26	0.138	2.45	5.77	2.92	30.36	11.03	137.3	54.99	251.91	52.53	518.66	104.2		76.85	66.22	4.32842
MK06-58	331	951.8	316.01	4.19	19.55	1.076	4.33	1.62	0.529	4.73	1.77	22.84	9.52	50.96	12.99	152.1	36.51		86.32	106.08	6.80303
MK06-59	305	967.8	1122.9	1.59	21.58	0.532	3.71	3.36	0.681	16.96	6.71	88.74	38.28	185.27	42.02	435.9	90.29		71.63	100.73	5.84717
MK06-60	332	945	1128.48	18.61	56.98	6.59	35.12	12.17	1.8	29.84	9.4	105.25	39.55	172.82	35	330.67	63.59		104.66	120.97	7.95471
MK06-61	308	965.79	978.82	0.0215	17.42	0.0692	1.2	3.07	0.576	16.05	5.99	76.18	31.44	154.9	35	361.38	73.58		314.52	347.49	21.3785
MK06-62	317	944.84	982.14	0.0202	17.44	0.0613	1.25	3.06	1.33	17.9	6.78	83.54	33.55	156.47	33.45	336.92	68.64		65.89	91.12	5.56883
MK06-63	318	945.25	1205.34	0.0213	12.81	0.172	3.41	6.1	1.23	27.9	9.8	111.76	41.41	181.6	37.19	353.89	67.26		180.14	174.48	11.3479
MK06-64	306	953.84	2099.23	0.029	17.09	0.042	1.3	4.7	0.781	34.28	14.2	183.97	75.92	350.23	73.11	695.55	133.86		103.18	198.62	10.9147
MK06-65	414	984.2	820.37	0.0154	8.36	0.087	2.22	3.6	1.012	16.08	5.5	64.61	26.49	129.92	30.15	325.29	69.32		48.9	85.77	6.53079
MK06-66	326	971.19	1488.1	0.0166	10.5	0.0624	1.15	3.31	1.112	23.01	9.12	122.34	51.07	237.76	50.79	501.02	99.52		90.4	120.47	7.44771
MK06-67	378	954.68	496.05	0.0166	7.04	0.0517	0.872	2.06	0.15	12.12	4.13	45.41	16.14	68.81	14.14	134.18	25.56		98.52	133.05	9.72555
MK06-68	321	969.79	1758.34	0.019	44.27	0.11	2.23	5.36	2.07	33.97	12.27	153.89	61.19	281.29	59.61	593.54	117.97		490.39	300.66	22.5607
MK06-69	336	954.44	1002.38	0.085	21.03	0.066	1.37	3.14	0.969	16.04	6.02	80.15	33.44	162.98	36.19	373	77.95		171.6	152.01	10.7982
MK06-70	330	931.63	881.08	0.0242	15.48	0.075	1.36	2.69	0.841	15.42	5.57	70.96	28.79	141.83	32.17	339.18	70.38		137.85	149.51	10.0221
MK06-71	321	952.59	819.75	0.043	15.12	0.098	1.49	3.11	1.079	15.43	5.62	66.82	26.35	126.57	28.83	307.56	65.15		100.96	132.71	8.12275
MK06-72	316	963.29	1384.78	0.025	29.04	0.0562	1.01	2.55	1.37	17.38	7.18	99.16	43.84	226.66	54.88	606.31	133.14		124.02	144.06	9.06674
MK06-73	327	957.88	679.62	0.0184	14.13	0.0292	0.93	2.2	0.679	10.96	3.94	50.51	21.87	108.85	26.16	289.71	61.78		107.11	136.11	8.68615
MK06-74	319	956.93	1753.1	0.042	27.41	0.073	1.72	4.51	2.29	28.82	10.89	143.19	59.49	277.63	59.06	590.94	118.05		148.98	125.89	8.61054
MK06-75	313	995.35	1000.19	3.49	39.77	0.53	3.04	3.28	1.37	17.03	6.1	74.04	30.64	156.25	37.22	410.5	90.26		382.36	380.76	24.241
MK06-76	305	983.46	1133.63	5.42	44.6	1.66	10.08	7.38	2.59	28.92	9.53	104.59	38.65	173.87	37.77	380.37	75.29		341.49	300.9	19.3787
MK06-77	319	960.93	1837.53	0.0205	22.95	0.095	2.22	4.69	2.82	31.05	11.77	151.02	62.49	293.94	61.57	614.04	125.74		106.47	82.68	5.72058
MK06-78	318	944.88	516.71	4.45	22.86	0.999	4.14	1.6	0.406	6.95	2.58	33.69	15.49	83.56	21.28	250.06	57.92		282.15	448.56	26.4973
MK06-79	312	962.74	1652.81	4.45	31.23	1.91	11.78	8.35	0.957	36.89	13.73	161.43	61.45	260.09	50.53	454.55	82.34		107.69	230.34	12.7207
MK06-80	339	908.43	651.06	0.071	22.21	0.055	0.729	1.73	0.755	9.36	3.66	47.37	20.32	105.25	25.5	292.54	66.44		245.72	316.91	20.6717
TDG06-01	312	10	785	0.0224	21.05	0.0711	1.264	2.8	0.913	15.55	5.53	65.17	25.82	119.24	25.61	256.08	51.78	7469.2	86.45	125.91	7.63607
TDG06-02	329	6.2	2089.63	0.141	14.8	0.163	2.42	6.13	1.701	42.22	15.5	188.52	73.26	317.75	64.17	595.02	114.19	6616	705.15	710.4	48.6549
TDG06-03	328	6.15	785.59	0.252	12.88	0.119	1.255	2.13	0.697	11.66	4.49	57.01	24.76	125.05	29.49	317.41	68.6	8490.43	109.54	170.76	10.7795
TDG06-04	318	8.27	984.34	0.03	13.24	0.078	1.185	2.22	0.947	12.68	5.19	70.21	30.97	155.46	36.66	391.18	85.03	7265.04	121.36	179.57	11.0073
TDG06-05	339	7.52	782.15	0.826	12.18	0.265	1.86	1.77	0.475	11.25	4.55	61.25	26.01	128.53	29.07	298.31	61.61	8547.45	75.11	111.84	7.27587
TDG06-06	320	7.19	2122.15	0.0242	19.94	0.22	3.91	8.03	2.3	44.7	16.23	192.11	73.95	323.57	65.47	620.27	118.89	8143.06	176.2	182.59	12.1048
TDG06-07	343	4.44	595.21	29.18	71.55	5.96	23.67	4.83	1.035	10.16	3.29	41.29	18.06	96.04	24.17	279.93	65.51	8593.3	135.1	245.15	15.79
TDG06-08	298	6.88	3199.91	0.779	89.36	0.929	11.77	17.67	5.57	74.32	24.83	281.4	106.53	480.79	102.76	1025.49	203	7673.12	590.68	366.61	26.1369
TDG06-09	322	11.21	1871.07	0.0212	19.76	0.267	5.35	9.15	4.23	43.84	15.23	174.2	65.91	282.54	57.75	545.79	106.47	6969.41	137.4	120.51	8.36238
TDG06-10	406	5.43	1384.32	5.39	39.17	1.814	10	5.63	0.433	24.95	9.44	117.99	46.81	216.92	46.63	455.22	89.83	8694.08	120.6	260.26	19.3877
TDG06-11	320	14.55	472.54	0.445	10.46	0.156	0.64	1.155	0.256	5.33	2.42	33.03	14.77	76.16	19.1	211.41	47.86	9012.35	82.01	157.45	9.5953
TDG06-12	345	4.44	2475.18	2.27	36.18	0.934	5.97	5.71	1.337	32.19	13.38	187.92	83.14	416.95	95.11	983.85	207.48	8371.21	171.46	248.63	16.5333
TDG06-13	320	10.48	1829.41	0.0214	10.63	0.291	4.89	8.89	2.94	42.05	14.51	166.36	63.18	279.2	57.97	560.81	110.23	7397.79	174.18	205.78	13.31
TDG06-14	313	9.08	780.23	1.294	14.97	0.481	3.51	3.82	0.597	16.26	5.57	66.45	26.15	121.58	26	260.29	52.8	7488.82	102.18	156.15	9.35887
TDG06-15	365	9.35	1855	0.0566	42.41	0.231	4.08	7.48	3.02	37.55	13.41	161.96	63.59	285.85	60.85	596.24	118.65	7198.5	222.69	223.71	17.4919
TDG06-16	335	4.61	1399.99	0.0157	50.3	0.0699	1.26	3.01	1.183	18.65	7.46	103.29	44.57	227.75	53.02	556.13	117.37	8295.38	393.94	472.78	31.9298
TDG06-17	332	5.53	556.5	0.032	6.91	0.0406	0.552	1.18	0.488	6.77	2.78	37.11	17.03	92.1	23.36	267.6	62.2	7985.1	101.01	205.19	12.4674
TDG06-19	325	6.33	743.86	0.375	29.79	0.109	1.185	1.93	0.58	10.11	4.01	53.28	23.36	118.31	28.94	315.21	68.92	8727.24	258.47	243.83	17.057
TDG06-20	312	3.76	800.68	0.0164	17.23	0.0256	0.744	1.72	0.425	9.57	4.06	55.1	24.65	131.26	32.43	363.55	82.55	9233.53	187.18	304.2	17.7888
TDG06-21	372	4.9	1323.53	0.032	10.42	0.0945	1.76	4.12	1.232	22.1	8.45	105.57	44.35	215.8	48.28	496.49	104.38	8819.49	56.37	101.72	7.06846
TDG06-22	321	15.37	1266	5.1	29.58	1.724	9.74	5.86	0.924	24.46	8.75	106.44	42.53	195.54	41.64	405.05	80.51	8777.6	140.17	156.02	10.112
TDG06-23	320	7.56	1045.38	0.0201	16.14	0.0772	1.332	3.21	0.873	17.44	6.74	86.05	35.49	169.64	37.27	373.79	75.64	8087.79	186.57	248.03	15.4575
TDG06-24	346	4.53	1365.14	0.547	15.26	0.266	2.48	4.03	0.824	21.01	8.24	107.68	45.39	221.85	51.57	545.62	117.37	8826.29	162.97	254.56	16.6975
TDG06-25	327	9.13	1271.92	0.0177	15.12	0.0574	0.964	2.55	1.198	15.91	6.57	92.24	41.24	214.24	51.1	553.38	122.03	8110.53	80.89	133.5	8.32104
TDG06-26	309	11.36	871.46	0.0167	18.6	0.0734	1.193	3	1.016	15.94	5.87	73.03	29.8	141.81	31.62	322.76	66.75	9053.5	116.43	156.28	9.49996
TDG06-27	313	6.92	1074.01	0.123	19.09	0.0608	1.021	2.19	0.648	13.35	5.51	75.89	34.33	180.48	44.01	489.47	108.51	10101.5	264.58	427.94	25.235
TDG06-28	299	4.44	1195.51	0.017	19.81	0.0994	1.78	3.97	1.43	20.72	7.76	96.04	38.48	186.89	42.83	452.67	95.15	8898.05	150.1	161.31	9.76272
TDG06-29	307	4.08	369.63	0.03	13.78	0.0317	0.373	0.885	0.391	4.91	1.94	24.52	10.86	58.27	14.61	171.91	41.29	10073.3	97.11	224.14	12.2366
TDG06-31	327	2.73	571.1	0.026	12.47	0.0212	0.486	1.19	0.338	7.34	2.9	38.45	17.26	91.86	22.99	261.53	59.48	9181.03	278.76	428.52	26.4982
TDG06-32	395	5.71	1171.6	3.15	30.16	1.106	6.66	4.87	1.031	23.01	8.38	103.71	40.72	186.56	39.1	376.52	74.22	8760.59	236.93	368.62	27.8679
TDG06-33	328	4.55	2089.23	0.21	37.05	0.133	1.79	4.46	1.316	29.05	12.68	170.28	70.96	335.08	72.72	719.91	143.4	10031.3	331.92	432.56	27.6614
TDG06-34	401	2.65	999.13	1.568	15.64	0.5	2.91	2.54	0.308	14.03	5.57	75.6	32.47	164.57	38.23	412.47	87.45	9578.07	136.33	302.74	22.0671
TDG06-35	319	8.28	1115.06	0.192	15.86	0.135	1.66	3.68	0.73	20.68	7.72	97.32	38.54	175.43	37.16	356.57	70.33	8190.64	97.58	147.22	8.9796
TDG06-36	333	3.68	463.31	0.0219	15.58	0.0318	0.527	1.4	0.659	7.51	2.77	34.53	14.45	73.63	17.56	193.04	42.65	9084.44	122.56	155.38	10.1553
TDG06-37	400	2.94	821.78	3.49	20.56	1.058	6.01	2.9	0.505	13.38	5.21	66.59	27.3	131.46	29.63	298.69	60.65	9748.6	148.89	303.6	22.3426
TDG06-39	350	7.86	534.7	0.027	9.04	0.0433	0.63	1.39	0.447	8.23	3.04	40.93	17.37	85.93	19.88	209.89	45.72	7646.24	76.6	125.65	8.28487
TDG06-40	332	9.54	3360.75	7.11	40.11	2.8	17.48	16.16	4.25	76.03	26.63	315.75	119.07	517.79	104.37	971.98	185.41	7301.39	297.09	336.42	22.7168
TDG06-41	320	9.93	795.71	2.12	23.38	0.632	3.91	3.16	0.819	14.28	5.25	65.34	26.29	126.05	27.81	283.08	58.84	7946.24	104.15	134.08	8.40984
TDG06-42	338	3.46	786.16	0.0187	23.1	0.0577	0.592	1.7	0.579	10.33	4.39	60.01	25.83	130.41	30.14	316.02	66.17	8272.24	100.7	162.68	10.4785
TDG06-43	442	7.13	560.49	0.0191	14.5	0.0319	0.72	1.52	0.499	9.7	3.62	44.6	18.36	87.3	19.46	197.01	40.39	9246.41	127.77	196.03	16.6623
TDG06-44	337	8.51	761.41	0.092	12.13	0.08	1.02	1.88	0.942	11.05	4.33	57.94	24.1	121.36	28.27	305.23	68.17	7626.83	120.24	220.03	13.7721
TDG06-45	306	4.27	1112.72	0.836	42.76	0.4	2.87	3.47	1.106	18.84	7.04	90	36.81	179.15	39.62	400.44	82.24	9759.31	167.75	219.98	13.055
TDG06-46	316	16.09	2997.66	4.44	46.6	1.93	14.56	15.32	6.55	73.66	25.1	288.22	107.22	466.24	93.04	873.61	167.16	7225	317.06	235.51	16.7551
TDG06-47	324	9.01	1686.48	0.0752	25.15	0.118	2.14	5.03	1.85	30.14	11.53	146.45	58.83	276.37	58.43	571.24	114.11	8434.93	187.17	226.87	14.6275
TDG06-48	308	5.81	989.01	2.48	23.09	0.798	4.22	2.81	0.528	15	5.81	77.52	32.76	166.27	38.46	412.21	86.37	10889.9	198.66	319.23	18.6603
TDG06-49	415	5.33	3434.57	0.0528	25.07	0.352	6.25	13.18	0.882	78.05	28.63	340.82	127.79	545.35	107.72	976.77	180.54	7334.23	245.25	399.83	31.5932
TDG06-50	324	8.33	694.27	7.92	35.74	2.53	12.72	4.11	0.565	11.68	4.38	54.57	22.61	109.53	24.43	248.11	50.02	9329.44	96.72	140.14	8.77086
TDG06-51	339	7.8	1205.51	0.079	30.03	0.077	1.32	3.62	1.235	20.83	7.91	97.7	40.38	190.72	41.75	407.68	83.09	7351.57	145.11	143.52	10.002
TDG06-52	334	11.44	1205.37	0.0207	16.75	0.078	1.33	2.91	1.214	16.28	6.52	88.93	38.94	193.54	44.52	463.22	99.27	6985.58	89.1	109.15	7.26329
TDG06-53	345	4.34	258.88	0.0199	7.85	0.0187	0.437	0.887	0.462	4.35	1.508	19.07	7.87	40.77	9.84	111.64	25.96	8817	61.55	126.29	7.97297
TDG06-54	315	9.85	2128.43	0.0204	24.83	0.184	3.44	7.2	1.9	37.88	14.45	178.73	71.39	326.05	69.01	668.17	130.98	8080.23	247.12	248.72	16.1521
TDG06-55	329	10.11	2628.56	2.83	25.99	1.349	11.09	12.58	3.6	60.89	21.12	244.42	91.46	396.9	80.62	751.47	143.1	7572.15	200.09	189.6	13.1106
TDG06-56	315	3.79	818.97	0.084	4.01	0.0652	1.096	2.58	0.071	15.9	5.96	72.69	29.2	132.08	27.67	266.38	52.01	9359.83	40.69	95.85	5.41991
TDG06-57	342	4.6	1684.81	980.39	1694.62	164.59	601.39	74.35	3.43	59.64	12.49	140.08	56.43	271.12	59.37	595.53	120.25	10856.3	481.51	290.24	23.3888
TDG06-58	348	3.23	585.04	7.96	31	2.25	9.93	3.07	0.311	9.06	3.24	44.03	18.62	94.71	22.42	236.8	50.79	9243.31	83.9	158.08	10.1903
TDG06-59	315	6.45	1853.98	0.761	27.7	0.446	5.09	7.64	3.39	33.7	12.04	146.12	59.34	291.46	67.88	738.02	161.95	6631.63	300.43	285.7	18.6569
TDG06-60	452	4.51	370	0.0197	4.74	0.0296	0.306	0.719	0.357	4.54	1.83	24.42	11.12	59.79	14.84	171.32	41.17	8075.68	57.45	205.12	15.984
TDG06-61	327	4.3	825	41.6	111.17	11.71	51.41	11.38	1.145	17.95	5.35	64.64	26.67	131.94	30.65	329.97	70.75	8996.14	174.38	248.21	15.6566
TDG06-62	247	6.85	1169.67	0.0191	10.28	0.0351	1.027	2.74	0.27	20.11	7.87	101.47	40.72	187.62	39.64	371.6	72.25	9572.53	109.11	293.07	12.5268
TDG06-63	321	4.12	746.95	0.0408	10.07	0.0365	0.542	1.34	0.493	8.87	3.6	50.94	23.14	122.36	30.22	339.77	77.43	8903.48	82.28	163.64	9.57866
TDG06-64	290	5.9	1288.87	0.0187	11.89	0.137	2.24	4.42	0.607	22.68	8.83	108.93	44.34	210.33	45.8	448.52	90.68	6522.16	100.19	260.42	13.1947
TDG06-65	323	16.2	1445.88	0.023	19.7	0.0516	0.937	2.86	1.062	18.87	7.74	107.05	46.62	239.98	55.71	585.58	126.86	7909.15	147.61	250.44	15.1478
TDG06-66	318	4.24	717.9	0.628	28.84	0.198	1.51	1.86	0.376	10.27	4.03	53.9	22.85	114.93	27.22	288.53	60.68	9896.65	253.57	343.33	21.098
TDG06-67	410	4.26	779.57	0.0248	13.17	0.02	0.546	1.46	0.375	9.1	3.86	54.48	24.49	131.38	32.97	375.17	86.36	9027.92	79.69	182.82	13.433
TDG06-68	430	6.79	1080.14	0.032	10.59	0.092	1.61	4.28	1.67	24.32	8.5	99.14	36.58	159.49	32.95	320.33	63.8	7447.8	100.21	178.07	14.4043
TDG06-69	339	2.94	578.06	0.07	7.7	0.0667	0.709	1.42	0.527	8.06	3.08	41.66	17.94	92.49	22.74	261.81	61.55	8757.39	159.33	360.61	21.8314
TDG06-70	423	3.03	836.2	0.253	12.86	0.128	1.103	2.07	0.283	13.31	5.13	69.05	28.6	136.62	29.57	290.28	58.22	9574.04	87.6	210.69	15.8657
TDG06-71	330	2.88	1354.73	0.035	11.66	0.034	0.617	1.9	0.359	15.1	6.86	97.99	43.79	229.22	54.6	594.39	131.51	9091.68	84.99	219.4	12.7343
TDG06-72	329	21.85	531.17	0.0176	5.15	0.046	0.961	1.87	0.993	10.1	3.8	45.82	17.95	82.81	17.52	170.01	35.08	6594.06	24.81	31.08	2.02159
TDG06-73	343	4.48	1561.5	0.116	49.74	0.153	2.35	4.73	2.05	25.53	9.51	120.37	50.04	246.84	56.87	601.15	130.66	6905.46	279.59	334.11	22.6931
TDG06-74	343	20.26	721.9	0.346	17.42	0.122	1.13	2.11	0.662	10.77	4.17	53.21	22.29	112.29	26.45	284.13	63.14	8319.97	420.43	501.53	34.7567
TDG06-75	335	3.73	604.74	0.0252	11.43	0.0218	0.494	1.29	0.329	6.9	3.03	41.93	18.35	97.33	24.03	270.47	60.91	9093.11	108.31	211.17	12.9102
TDG06-76	323	4.48	1241.66	5.52	36.96	1.74	8.92	5	0.947	20.64	7.75	98.9	41.12	197.8	44.3	450.04	93.75	9396.89	151.37	201.15	12.5195
TDG06-77	433	7.83	885.2	4.49	22.77	1.47	7.45	4.03	0.457	16.71	6.19	75.72	29.27	135.21	28.22	268.78	52.3	9038.98	210.53	300.26	25.1185
TDG06-78	324	9.55	1393.95	0.017	24.15	0.103	1.96	3.78	1.71	22.67	8.93	112.22	46.42	224.12	49.39	497.27	103.02	7648.7	206.37	208.93	14.055
TDG06-79	317	8.42	2068.25	0.034	20.53	0.223	3.83	7.32	2.81	35.55	13.07	164.12	66.91	327.79	75.46	793.99	171.88	7325.48	282.53	331.9	20.8292
TDG06-80	318	5.28	1538.71	0.0367	28.68	0.387	6.13	10.79	5.52	42.81	12.74	137.49	49.09	222.29	50.54	545.07	123.18	7425.84	193.13	227.83	14.3476
TDG06-81	335	10.04	1691.08	0.031	20.29	0.128	2.48	5.75	1.95	34.43	12.88	157.39	60.54	261.97	52.73	484.71	92.43	7337.83	359.86	344.38	23.8578
TDG06-82	295	19.9	1383.97	6.88	53.8	1.99	10.4	6.34	1.98	25.24	8.91	109.53	44.15	216.86	49.92	525.39	111.16	8403.06	280.58	239.82	15.0889
TDG06-83	345	9.03	1256.55	2.55	35.27	1.055	6.15	5.27	1.042	23.53	8.84	108.59	42.71	197.8	41.18	398.56	78.09	8672.95	419.87	349.08	26.0274
TDG06-84	334	3.73	836.17	0.0291	17.08	0.0294	0.401	1.53	0.303	10.3	4.39	61.6	27.03	137.9	33.11	353.52	75.73	9689.49	129.14	229.94	13.9178
TDG06-85	576	11.04	1815.65	0.04	1.94	0.176	3.37	6.9	0.412	37.89	14.78	176.49	64.53	276.99	55.67	507.44	91.43	9617.9	105.45	189.79	20.2036
TDG06-87	317	10.4	1129.6	0.042	16.46	0.07	1.65	3.14	0.791	18.43	7.51	95.4	38.77	179.17	39.5	390.04	77.88	8346.07	109.62	140.83	8.67186
TDG06-88	308	8.43	2308.87	0.363	76.2	0.259	3.4	7.49	3.15	45.81	17.08	212.31	81.65	369.23	76.85	735.02	144.38	8244.75	471.12	336.5	23.5025
TDG06-89	330	4.96	1304.55	0.0294	12.54	0.056	1.34	2.94	0.983	20.22	8.2	107.65	44.55	212.36	46.17	457.89	91.58	8129.38	173.74	268.57	16.7577
TDG06-90	376	6.51	918.58	0.528	26.01	0.185	1.49	2.5	0.267	13.57	5.38	72.36	30.24	148.62	33.77	351.23	73.11	9079.94	97.41	157.34	11.0887
C33-01	302	5.48	1300	10.47	65.36	3.95	19.59	7.46	0.806	25.02	9.01	110.59	44.4	207.74	45.61	449.59	87.41	10081.8	115.87	184.34	10.4007
C33-02	321	15.94	1234.48	0.032	14.49	0.418	6.45	8.83	1.318	35.53	11.32	120.18	42.34	179.36	35.79	333.7	60.02	8628.93	253.6	287.76	18.0664
C33-03	308	3.24	1105.73	0.034	6.2	0.054	1	2.53	0.518	16.31	6.58	86.11	36.74	181	40.75	421.83	85.21	8556.85	89	265.96	13.8933
C33-04	474	2.76	610.55	0.067	43.45	0.045	1.25	1.84	0.868	10.62	3.83	46.16	19.02	94.93	22.66	250.85	53.77	8764.09	330.86	394.5	37.232
C33-05	287	18.99	644.61	0.252	7.48	0.097	1.37	2.74	0.313	14.56	5.12	59.86	22.83	100.86	20.73	199.53	38.74	7582.31	42.06	81.56	4.24143
C33-06	335	77.7	336.26	0.618	21.04	0.18	1.207	1.39	0.558	6.73	2.235	27.17	10.66	51.72	12.18	138.28	29.78	9185.64	158.18	249.03	15.4673
C33-07	445	8.48	1521.27	0.0257	10.44	0.101	2.5	5.39	1.304	29.51	10.92	134.05	52.75	238.74	49.78	487.23	94.08	8221.37	92.2	119.23	10.3485
C33-08	294	5.53	693.3	0.037	28.86	0.037	0.735	2.13	0.491	11.04	4.25	54.67	22.31	108.52	25.09	268.88	53.9	9930.84	205.28	286.17	15.8669
C33-09	233	5.42	1004.16	0.23	62.16	0.511	4.8	6.72	2.56	28.17	9.04	98.26	33.95	144.43	29.79	283.76	54.49	8672.12	632.3	706.84	32.594
C33-10	213	9.36	1929.45	0.195	68.01	0.208	1.39	3.24	1.16	22.6	9.66	135.88	59.63	313.54	75.59	828.02	173.22	23901.3	211.83	473.5	17.8228
C33-100	292	2.5	717.99	0.029	14.02	0.0512	0.684	1.58	0.474	9.48	3.92	53.58	22.72	115.27	28.09	301.9	62.73	8657.88	71.48	179.49	9.01004
C33-11	248	3.32	950.92	0.536	38.72	0.212	2	2.88	1.126	18.11	6.45	80.97	31.66	146.4	31.49	319.08	64.31	8782.93	177.42	286.79	15.4293
C33-12	406	10.03	746.32	0.019	4.89	0.08	1.47	2.97	0.473	14.72	5.18	62.62	24.6	112.86	23.83	230.66	44.5	6740.03	159.71	276.95	12.4173
C33-13	307	10.57	1024.27	0.654	14.56	0.313	2.53	3.73	1.196	19.02	7.25	91.42	36.75	167.95	35.53	345.71	66.38	7983.34	83.3	125.58	9.7291
C33-14	286	2.54	451.64	8.37	33.3	1.931	7.97	1.89	0.592	6.9	2.539	32.94	14.13	73.87	18.17	206.69	45.16	9314.31	119.31	165.26	9.66759
C33-15	242	9.84	710.08	0.067	16.89	0.077	0.85	2.32	0.702	11.98	4.63	57.37	23.45	111.32	24.99	253.27	50.84	8932.03	74.01	119.16	6.30902
C33-16	235	10.36	1345.83	0.044	19.26	0.088	1.66	3.89	1.835	24.13	8.84	111.72	44.63	209.88	46.84	477.34	97.08	7242.6	104.38	100.51	4.9072
C33-17	231	5.39	914.18	0.028	25.7	0.053	1.136	2.53	0.964	14.52	5.63	72.24	29.35	143.91	33.16	355.07	73.42	8822.47	154.5	174.95	8.04129
C33-18	235	10.68	619.85	0.028	16.22	0.0551	0.992	2.32	0.549	12.03	4.43	52.7	20.44	94.36	20.85	204.39	40.69	8935.38	145.9	193.18	8.47471
C33-19	244	5.04	1891.73	0.042	60.05	0.247	4.54	9	2.57	41.62	14.6	169.79	64.58	293.46	64.24	647.06	126.37	9532.93	291.18	356.62	16.3347
C33-21	445	2.85	1167.68	0.136	28.8	0.091	1.28	3.38	0.284	20.07	7.77	100.16	40.28	189.94	40.1	388.18	73.13	9872.05	128.7	214.58	33.0678
C33-22	422	4.58	406.93	29.39	86.52	10.46	46.54	9.03	1.735	12.96	3.11	33.21	12.79	62.47	14.22	155.92	34.66	9078.37	59.03	87.86	7.37558
C33-23	243	6.99	636.96	0.043	9.99	0.042	0.549	1.45	0.399	10.11	4.06	52.68	21.64	102.25	22.68	226.91	46.28	9105.29	58.69	116.07	8.81225
C33-24	220	3.09	913.75	0.0373	7.41	0.098	2.02	3.59	0.687	17.91	6.61	80.3	31.17	142.77	30.79	305.96	59.77	7915.8	95.2	246.91	10.3244
C33-25	303	9.76	1570.85	0.071	33.73	0.143	2.21	5.11	1.98	26.81	10.41	134.02	54.9	258.11	57.16	566.92	111.63	8401.21	110.08	117.73	5.11507
C33-26	240	2.87	1042.82	6.81	33.11	2.37	12.59	5.36	0.563	19.27	7.05	89.98	36.04	168.64	36.28	358.8	70.17	8767.09	96.61	209.24	11.242
C33-27	251	2.27	520.93	5.05	49.41	1.593	7.87	3.93	1.131	14.28	4.26	47.51	16.85	73.6	15.35	152.91	30.62	9151.49	322.36	348.16	16.5288
C33-29	315	20.79	845.82	1.253	13.56	0.287	2.26	2.38	0.72	14.35	5.27	70.21	27.46	132.4	29.03	305.91	62.82	7617.77	135.51	302.74	27.0737
C33-30	227	6.53	608.71	0.06	23.3	0.046	0.973	2.2	0.581	10.77	4.08	50.61	19.78	94.81	21.2	217.48	43.23	9388.67	153.91	223.55	13.2216
C33-31	235	8.01	984.42	0.04	23.32	0.06	0.972	2.12	0.921	13.27	5.47	72.35	31.06	156.98	36.78	399.13	83.88	8543.24	164.38	214.57	9.19674
C33-32	479	3.57	1915.22	0.035	67.56	0.112	2.04	5.39	1.877	31.56	12.59	161.07	65.65	310.95	67.94	686.33	134.78	8761.77	276.86	273.18	12.9631
C33-33	293	3.5	625.72	0.0249	8.51	0.0433	0.914	2.39	0.141	12.33	4.68	56.64	21.56	96.82	19.84	189.9	35.25	9613.6	95.76	226.59	19.3156
C33-34	241	13.96	2646.63	0.053	6.69	0.298	5.78	14.45	4.73	77.96	26.11	286.43	99.92	409.74	78.98	705.94	125.33	7219.16	91.73	106.22	6.12131
C33-35	463	4.08	659.65	0.072	27.95	0.039	0.45	1.32	0.483	8.7	3.34	45.8	20.1	105.43	26.51	301	65.92	10324.4	201.11	307.5	13.6425
C33-36	248	6.64	428.74	0.048	8.03	0.063	0.81	2.27	0.45	11.01	3.54	40.4	14.12	63.03	13.11	127.01	24.3	8936.35	86.18	205.32	17.0456
C33-37	243	3.33	591.08	0.057	10.16	0.043	0.599	1.38	0.579	8.8	3.39	43.97	18.92	93.28	22.08	241.58	53.52	9904.09	69.1	168.61	7.27364
C33-38	309	9.28	1144.1	1.489	57.42	2.95	18.75	15.78	5.25	38.78	13.04	125.88	38.11	148.11	29.29	279.43	52.75	9416.04	568.49	764.4	35.0097
C33-39	296	4.17	507.69	0.385	17.35	0.128	0.87	1.63	0.412	7.5	3.06	38.82	16.19	81.58	19.13	209.76	42.86	9564.34	90.19	188.64	10.2376
C33-41	328	5.45	596.22	0.286	30.99	0.127	1.13	1.74	0.549	9.28	3.52	44.71	18.64	94.22	22.37	241.94	51.43	9120.21	204.95	161.98	29.6788
C33-42	321	6.24	440.95	0.675	25.02	0.204	1.66	2.04	0.69	8.87	3.06	36.9	14.17	66.38	15.26	161.27	32.81	10090	194.61	254.88	16.0176
C33-43	245	8.44	1124.56	0.035	2.67	0.134	2.97	5.93	0.368	29.05	9.77	112.18	40.37	170.25	33.31	309.73	56.75	7619.82	73.82	159.1	9.04215
C33-44	415	4.49	863.12	17.46	98.81	5.04	24.52	8.85	2.4	24.27	7.58	82.73	28.88	123.74	26.33	257.03	51.68	9055.84	789.19	1015.77	47.5177
C33-45	334	6.57	1130.61	0.0262	15.78	0.0582	1.159	2.69	0.844	16.48	6.6	87.76	37.52	186.97	42.43	443.42	91.06	9269.57	225.46	329.2	25.8588
C33-46	238	4.45	968.29	0.03	27.58	0.049	1.135	2.61	0.497	14.8	6.03	77.32	32.3	153.78	34.62	356.96	69.94	8451.95	155.71	186.47	12.2157
C33-47	231	17.69	541.66	10.15	49.03	2.388	10.27	3.13	0.71	9.51	3.45	42.24	17.29	83.64	19.69	212.4	44.44	9261.8	155.97	220.5	9.79536
C33-48	304	8.45	1969.83	0.0689	34.1	0.37	5.44	9.74	3.68	43.02	15.04	174.24	66.85	306.7	67.09	681.33	136.5	7982.98	395.09	317.87	15.7412
C33-49	244	16.64	703.96	0.0262	18.09	0.0566	0.964	2.23	0.681	13.08	4.98	62.33	24.07	112.21	24.12	233.98	44.66	7898.01	45.55	66.74	3.81274
C33-50	395	2.27	538.64	1.386	35.5	0.799	5.35	4.88	1.757	15.1	4.96	51.63	17.55	72.72	16.03	161.49	33.16	10185.8	449.91	652.8	29.6421
C33-51	251	3.87	1378.59	0.0181	25.64	0.0355	0.903	3.09	0.731	21.45	8.99	121.68	49.81	234.77	50.01	491.02	94.6	10875.6	195.88	326.78	23.7101
C33-52	271	10.07	1896.03	0.027	35.33	0.262	4.69	8.56	3.79	42.98	14.8	176.36	67.64	302.98	63.43	613.3	118.15	7817	167.25	153.49	7.94447
C33-53	233	7.63	742.36	13.1	46.84	4.12	19.96	5.81	0.636	13.53	5	60.59	24.48	117.66	26.52	271.6	54.19	8867.12	108.74	176.68	8.82735
C33-54	241	6.06	795.77	0.036	17.37	0.0691	1.196	2.71	0.397	14.24	5.38	66.98	26.21	123.96	27.38	278.5	54.49	8940.3	145.48	251.23	10.4973
C33-55	234	3.16	1008.13	0.032	45.26	0.058	1.353	2.81	0.877	14.44	5.82	75.69	31.89	160.26	37.56	406.51	84.53	9937.63	259.69	303.49	14.2532
C33-56	235	4.26	846.8	0.154	32.29	0.067	0.743	2.1	0.572	12.04	4.85	63.37	26.72	134.73	31.47	333.43	68.81	10709	208.17	378.67	15.8332
C33-57	341	6.45	775.22	0.275	22.63	0.125	1.348	2.04	0.653	12.05	4.54	58.57	24.88	122.33	28.45	308.19	65.13	8286.31	102.26	132.16	5.88029
C33-58	336	6.23	359.3	0.631	10.82	0.191	1.361	1.24	0.404	6.04	2.125	27.59	11.62	56.9	13.15	142.92	31.36	8846.35	97.6	194.68	11.8402
C33-59	266	9.61	490.25	1.379	13.47	0.443	2.85	2.03	0.316	9.95	3.79	44.33	16.56	74.76	15.47	151.95	28.87	8465.69	43.14	94.55	5.63622
C33-60	313	3.63	1506.39	117.17	340.22	41.67	188.1	44.54	0.669	54.8	13.82	144.22	52.12	231.82	48.05	453.37	83.38	9547.28	83.2	150.56	7.29061
C33-61	313	4.72	589.4	3.33	28.34	0.931	4.85	1.97	0.382	8.91	3.39	45.13	18.66	94.33	22.38	236.7	48.43	10122.2	169.62	224.86	13.4134
C33-62	251	6.43	1711.08	0.0228	15.98	0.093	1.69	4.25	1.152	25.01	10.4	138.84	58.71	283.44	61.49	620.67	120.89	7244.17	97.35	199.59	10.9651
C33-63	238	15.39	608.39	0.043	18.73	0.079	1.11	2.47	0.54	12.54	4.43	51.92	20.13	92.74	20.48	208.75	40.77	8379.88	84.97	104.61	5.06354
C33-64	287	12.16	1248.11	0.0282	22.35	0.075	1.49	3.99	1.652	20.71	8.14	102.65	41.85	198.73	43.69	452.05	90.21	8060.25	88.59	88	4.34227
C33-65	304	4.26	1172.67	1.499	17.9	0.579	3.98	4	0.529	20.29	8.06	102.14	41.02	185.08	39.05	376.02	71.03	9319.16	95.56	172.71	8.94246
C33-66	301	6.83	530.05	0.106	19	0.0702	0.876	1.88	0.545	9.15	3.46	42.74	17.15	82.53	18.97	199.12	40.1	9596.78	104.68	181.66	9.9859
C33-67	343	6.87	1414.52	4.36	22.35	1.681	9.36	4.64	0.829	24.96	9.53	122.31	50.04	231.42	49.04	483.24	92.55	8126.35	116.44	209.83	11.4663
C33-68	300	2.04	1013.54	0.036	36.24	0.026	0.831	1.86	0.561	12.39	5.22	72.5	32.3	168.23	40.71	449.71	94.64	9963.34	194.64	297.75	18.9539
C33-69	412	8.15	1527.14	15.78	68.83	5.37	25.43	8.84	1.265	28.45	10.46	130.04	51.53	242.66	54.16	546.83	106.88	9314.89	359.48	482.14	27.2913
C33-70	253	15.58	360.5	0.031	1.145	0.03	0.569	1.27	0.258	7.6	2.88	33.28	12.54	55.52	11.46	111.07	21.52	6477.1	15.55	39.42	2.83616
C33-71	584	15.41	1198.79	0.121	8.92	0.154	2.99	5.91	2.038	28.11	9.96	116.71	42.93	184.23	37.84	355.4	66.14	8252.83	114.54	101.31	5.23505
C33-72	332	7.71	883.82	0.027	15.01	0.111	2.26	5.07	0.805	22.25	6.98	78.57	29.39	133.25	28.94	291.08	57.9	10165.4	147.53	231.91	25.7381
C33-73	408	12.9	610.3	0.0234	8.42	0.037	1.19	2.45	0.471	11.46	4.37	53.94	20.65	95.39	20.47	201.63	38.78	8894.8	82.76	136.74	8.32433
C33-74	263	11.2	837.63	6.04	26.36	1.346	6.14	3.4	1.227	16.85	6.31	77.28	30.86	136.88	28.05	268.86	50.67	8763.73	49.26	67.81	5.31912
C33-75	271	4.86	597.04	0.0246	7.52	0.049	0.786	2.03	0.294	10.3	4.03	50.52	20.07	92.11	20.19	199.53	38.52	9016.24	96.04	236.98	10.7277
C33-76	314	5.43	611.96	23.71	61.31	6.68	29.11	7	0.253	13.36	4.07	49.79	19.68	95.32	21.9	228.26	44.43	9389.11	144.41	475.61	21.5957
C33-77	320	2.88	1288.64	0.046	28.62	0.074	1.14	3.29	0.492	18.89	7.65	103	42.84	209.43	47.05	474.78	94.32	9309.75	181.1	328.99	18.7641
C33-78	283	4.1	1036.83	0.077	5.73	0.105	1.53	3.51	0.192	20.13	7.34	92.18	36.26	163.75	34.33	328.49	61.28	8326.27	145.65	366.23	20.1959
C33-79	292	5.34	1623.53	6.51	42.61	2.273	12.56	7.85	0.678	35.1	12.91	156.48	59.6	257.68	51.17	460.6	77.96	6453.42	99.98	207.83	10.4402
C33-80	314	7.2	701.88	13.19	44.31	3.8	17.98	5.02	1.313	14.36	4.54	54.99	21.81	105.82	24.66	262.68	56.78	9278.21	128.19	190.35	10.2778
C33-81	288	4.44	851.91	0.079	37.5	0.084	0.92	2.64	0.895	14.11	5.64	69.42	27.82	132	30.2	314.48	62.75	8962.49	489.84	551.36	33.9118
C33-82	490	5.38	1795.13	0.591	13.45	0.391	3.78	5.79	0.466	30.11	12.31	162.43	64.25	302.28	65.74	643.28	117.99	10683.4	121.25	292.55	14.5303
C33-83	336	4.7	662.62	49.69	117.1	13.6	61.29	13.21	0.837	19.83	5.62	60.69	22.82	102.37	21.87	211.77	40.56	8194.36	92.2	192.63	16.9861
C33-84	324	5.11	480.18	0.309	13.67	0.122	0.855	1.34	0.365	7.17	2.57	34.55	14.81	76.19	18.83	210.46	45.54	9561.92	178.67	269.84	16.9281
C33-85	281	6.28	1326.06	7.35	48.22	1.07	6.06	6.3	1.645	27.54	9.81	118.94	45.27	207.46	44.66	443.53	84.85	9334.03	302.44	286.66	19.0973
C33-86	236	3.46	932.68	0.05	22.89	0.062	0.82	2.52	1.058	14.86	5.73	72.78	29.74	145.05	33.46	354.19	74.61	9749.9	195.6	266.83	14.0096
C33-87	343	4	1049.59	0.055	40.32	0.071	1.18	2.57	0.905	15.55	6.32	81.86	33.74	165.1	38.56	404.66	82.38	9555.66	365.29	405.89	18.6077
C33-88	345	4.86	924.02	0.064	18.38	0.068	1.254	2.7	0.916	15.38	5.7	74.52	29.45	142.56	32.5	338.62	69.14	8897.15	142.75	303.73	18.4027
C33-89	252	7.09	671.95	2.46	36.18	0.995	5.76	2.8	0.979	12.39	4.69	56.64	22.83	105.7	23.12	231.79	44.94	8406.45	158.87	178.5	12.1406
C33-90	280	3.2	391.42	19.25	49.62	4.76	19.89	4.55	0.752	9.45	2.75	32.47	12.4	60.58	14.15	148.99	30.54	9019.72	120.1	246.61	10.995
C33-91	311	4.21	1511.54	0.0245	7	0.181	3.67	7.74	0.41	36.75	12.86	150.11	54.9	239.24	48.67	457.49	84.09	7522.95	43.75	89.27	4.46257
C33-92	303	6.3	1316.75	0.032	25.14	0.051	1.37	3.9	0.952	22.46	8.59	110.04	44.76	210.05	45.6	459.14	88.89	8718.38	82.26	107.01	6.30806
C33-93	323	4.4	795.52	0.0268	9.63	0.066	1.5	3.44	0.382	14.59	5.38	65.08	26.14	126.67	29.16	305.15	61.82	8557.1	92.96	183.87	9.88921
C33-94	247	4.3	1587.19	0.078	15.26	0.051	1.31	3.61	0.692	25.1	10.53	136.27	55.26	253.03	54.28	526.05	99.18	8416.21	440.54	691.44	41.1698
C33-95	250	3.24	589.66	0.0236	26.58	0.0358	0.543	1.58	0.446	7.95	3.31	43.11	18.22	94.12	22.83	254.89	54.9	9933.89	278.77	347.4	16.406
C33-96	299	18.48	1680.81	0.067	18.82	0.459	6.58	10.36	1.428	46.67	15.43	166.03	58.78	245.84	50.03	460.96	81.91	7987.66	375.74	322.51	16.7146
C33-97	302	12.23	696.25	17.79	58.93	5.54	24.93	7.09	1.097	16.65	5.31	61.77	23.63	109.56	24.14	242.07	47.09	7839.5	67.14	88.6	4.97694
C33-98	430	7.28	2201.16	9.25	35.57	3.73	22.59	14.26	2.99	55.63	19.86	227.85	82.72	344.1	67.97	611.9	108.43	7638.26	159.69	199.53	11.2516
C33-99	291	3.02	985.37	29.71	84.91	10.53	55.43	13.91	1.236	26.14	7.48	88.71	34.17	157.44	33.55	325.36	62.3	9620.31	111	227	17.5061
DLK49-01	342	1.56	1280.6	36.4	107.7	14.2	73.23	20.17	0.68	32.9	9.55	108.86	44.03	211.03	45.7	456.95	91.77	10253.7	195.01	436.84	26.7969
DLK49-02	313	3.2	809.62	0.971	16.52	0.384	2.38	2.32	0.682	11.89	4.61	59.9	25.27	129.91	30.73	341.07	76.29	10269.9	158.63	335.89	18.8808
DLK49-03	247	7.92	2231.11	0.137	96.58	0.524	6.48	10.3	3.1	45.43	16.17	193.53	74.65	343.3	73.6	731	144.88	7984.77	479.53	311.12	17.7046
DLK49-04	289	6.22	811.1	25.36	90.91	7.8	35.24	8.66	0.77	17.05	5.74	67.89	26.22	125.99	28.28	291.58	59.02	9486.65	186.25	280.63	15.3053
DLK49-05	328	6.09	393.89	0.739	15.78	0.196	1.47	1.81	0.658	7.45	2.56	31.2	12.59	60.91	14.08	155.52	34.39	8856.66	94.59	114.98	7.60596
DLK49-06	279	3.73	945.15	0.058	8.12	0.099	1.89	4.24	0.514	20.48	7.47	86.86	32.15	142.6	28.98	270.96	51.45	8017.55	175.09	364.59	18.0969
DLK49-07	225	4.99	822.51	1.408	57.04	0.553	4.45	5.02	2.09	23.2	6.89	74.91	26.42	115.55	24.08	250.54	54.58	9560.58	575.73	572.78	26.2891
DLK49-08	268	8.31	1686	0.028	10.51	0.173	3.65	7.06	1.389	37.91	13.48	158.55	59.71	264.64	53.79	505.97	97.23	8397.7	159	227.02	11.5512
DLK49-09	329	10.35	1791.98	7.27	42.81	2.65	15.17	9.16	2.76	37.76	13.12	156.04	61.01	279.63	60.21	599.78	123.97	7561.75	153.69	160.33	10.7967
DLK49-10	484	7.06	602.34	0.046	2.47	0.218	2.02	3	0.3	13.19	4.68	54.43	20.85	91.96	19.34	187.58	38.21	7901.53	35.62	163.36	13.3997
DLK49-11	232	9.03	1776.12	2534.75	4264.78	399.93	1407.7	158.96	9.93	100.39	17.08	162.19	60.96	283.22	60.79	598.54	118.6	11231.4	739.48	335.1	20.7029
DLK49-12	331	6.48	586.04	4.42	27.24	1.406	7.02	3.81	0.897	11.56	4.03	47.39	19.11	90.73	20.36	214.01	46.17	9182.52	232.21	334.22	21.0143
DLK49-13	489	7.93	751.74	0.029	8.52	0.071	1.63	3.3	0.294	18.3	6.22	71.76	26.52	115.04	23.1	215.25	41.52	8296.29	124.54	258.64	22.7394
DLK49-14	253	8.49	541	0.0238	14.33	0.0341	0.614	1.74	0.541	9.24	3.47	44.29	17.9	86.59	19.12	201.78	42.5	8731.07	49.24	63.21	3.02247
DLK49-15	242	4.31	1304.63	1.638	55.87	0.568	3.98	5.04	1.673	24.17	8.71	108.4	42.26	201.47	45.36	469.67	95.68	9069.11	292.5	382.99	17.6992
DLK49-16	490	7.59	1398.11	0.032	7.57	0.357	5.85	9.85	1.079	44.17	13.74	145.47	50.2	204.64	39.65	360.42	67.78	8120.34	230.79	433.09	39.0235
DLK49-17	339	21.59	298.87	0.0261	6.1	0.026	0.541	1.46	0.277	7.05	2.42	27.17	10.07	44.35	9.29	91.45	18.35	8585.79	51.4	83.38	5.30672
DLK49-18	247	12.78	1270.95	0.042	45.83	0.161	2.72	4.75	1.62	23.29	8.36	105.91	41.87	197.62	43.8	442.96	89.61	7558.73	405.22	430.28	20.9629
DLK49-19	242	4.04	1499.08	0.027	41.59	0.033	0.961	2.7	0.837	18.67	8.46	117.64	50.32	249.09	55.8	567.82	115.79	10837.4	159.47	236.51	10.6094
DLK49-20	332	5.44	784.44	2.41	27.08	0.418	2.34	2.99	0.712	15.3	5.41	65.49	25.4	121.38	27.03	276.12	56.92	10767	242.12	293.1	19.045
DLK49-21	233	7.83	2086.53	0.041	63.4	0.18	3.12	6.94	2.8	40.85	15.48	188.1	72.41	325.68	67.7	658.21	129.99	8552.85	540.08	334.61	18.2458
DLK49-22	368	5.61	900.82	0.031	19.25	0.028	0.821	1.97	0.643	12.9	5.27	70.22	29.73	147.77	34.35	363.96	77.63	9472.9	49.94	91.66	6.21635
DLK49-23	236	8.16	2590.14	0.03	50.43	0.488	9.08	16.21	5.84	70.21	22.7	254.56	91.72	392.7	79.08	750.5	143.54	8441.09	318.8	190.86	10.8271
DLK49-24	268	4.39	556.44	0.0241	10.04	0.03	0.578	1.48	0.546	7.76	2.94	38.67	17.07	90.14	21.71	247.59	59	9750.39	145.54	256.68	12.5399
DLK49-25	306	5.05	716.35	0.04	9.19	0.037	0.531	1.72	0.125	11.72	4.62	61.21	24.48	113.82	24.17	233.67	45.98	10311.6	76.71	160.35	8.69825
DLK49-26	321	6.85	1540.15	4.89	24.88	1.687	9.93	7.26	0.596	32.48	11.21	136.97	53.11	239.83	50.47	484.98	94.89	8553.43	78.66	121.56	7.36598
DLK49-27	333	3.19	1147.99	0.153	53.12	0.091	1.49	3.24	0.504	18.37	7.34	93.32	37.82	178.3	39.99	397.59	78.71	10191.5	209.11	341.19	21.1486
DLK49-28	327	18.59	597.61	0.027	10.13	0.175	3.1	4.94	1.038	18.78	5.59	56.43	19.89	87.1	18.36	177.53	35.14	9293.06	141.26	159.8	10.4475
DLK49-29	260	3.3	1312.61	0.0182	15.98	0.099	1.9	4.31	0.418	24.96	9.48	115.68	44.77	202.4	41.78	392.09	74.65	9286.43	325.19	471.33	23.0477
DLK49-30	241	2.64	1008.75	0.0221	40.34	0.0409	0.596	1.81	0.678	11.98	4.98	67.99	30.33	157.59	38.44	428.96	94.93	10270.4	161.9	331.56	14.1679
DLK49-31	420	4.48	923.46	0.03	3.51	0.0274	0.959	2.59	0.307	16.7	6.53	81.23	31.26	139.03	28.31	270	52.62	9072.74	127.38	403.63	29.0483
DLK49-32	303	3.56	1454.89	8.84	38.04	5.42	31.45	14.66	2.14	36.09	12.11	136.17	49.92	221.96	45.63	432.47	80.98	11243.5	89.01	337.2	17.4037
DLK49-34	290	14.16	4127.17	0.062	7.11	0.486	8.06	16.88	2.84	87.6	32.94	393.29	143.79	624.81	127.57	1189.56	215.65	8238.25	100.68	220.12	11.3611
DLK49-35	325	9.96	1460.17	0.023	5.65	0.098	2.06	5.25	0.585	30.03	10.71	127.46	48.27	207.58	41.37	373.8	70.18	10072.1	72.15	127.06	7.61982
DLK49-36	255	4.22	1161.63	2.28	18.82	0.748	4.19	3.48	0.828	16.4	6.34	83.05	35.64	178.65	41.12	424.61	87.51	7597.96	190.78	496.72	21.8121
DLK49-37	451	6.06	1069.21	0.179	15.25	0.241	3.77	6.4	0.195	28.33	9.39	106.47	38.81	164.88	32.14	294.4	54.78	7172.01	79.72	183.5	14.635
DLK49-38	354	9.74	1039.56	11.47	44.78	3.96	19.81	7.48	1.211	22.49	7.52	88.39	34.14	157.64	33.27	328.73	66.05	8087.59	88.91	111.31	7.71459
DLK49-39	246	9.85	2316.62	0.528	55.71	0.34	3.59	6.36	2.77	42.08	15.76	195.71	76.55	351.85	74.2	721.8	141.51	7896.02	298.22	217.26	11.7596
DLK49-40	300	3.71	412.21	0.173	6.87	0.066	0.504	0.908	0.201	5.63	2.23	29.35	12.72	66.15	15.6	172.07	37.27	8932.97	91.02	226.94	11.7976
DLK49-41	298	3.26	1424.87	5.39	19.26	1.244	7	5.97	0.497	28.05	9.94	120.08	46.9	214.28	44.91	422.03	80.39	9734.37	195.49	693.92	34.7186
DLK49-42	349	4.94	789.38	0.835	35.95	0.25	1.54	2.11	0.677	11.13	4.41	57.14	24.3	123.53	29.39	314.63	66.4	8616.75	152.22	242.65	15.8387
DLK49-43	398	8.36	2911.22	0.061	129.82	0.664	11.3	17.64	5.8	80.47	25.87	284.74	102.73	430.8	85.77	799.35	153.07	6715.23	296.47	206.22	18.7006
DLK49-44	232	8.68	990.69	0.0317	46.93	0.123	1.94	4.1	1.333	19.96	7.09	84	32.65	145.98	31.44	301.88	59.23	7548.49	192.94	162.14	7.9862
DLK49-45	321	8.69	1100.42	0.047	8.74	0.0696	1.11	2.78	0.835	17.25	6.68	87.28	35.79	172.87	38.2	387.48	81.32	8092.9	28.73	63.3	3.57592
DLK49-46	236	6.04	661.9	0.0264	34.43	0.134	2.4	4.19	1.59	17.91	5.61	60.36	21.54	93.51	19.48	188.84	36.94	7850.68	145.1	143.79	6.85029
DLK49-47	317	6.74	720.15	1.77	25.43	0.621	3.31	2.99	0.504	12.96	4.86	59.78	23.61	109.04	23.86	237.01	47.03	8622.01	121.21	222.86	12.6803
DLK49-48	297	4.88	1101.35	0.038	16.46	0.069	1.6	3.88	0.089	23.29	8.56	103.49	39.12	168.49	33.18	292.81	53.32	8247.68	104.13	296.57	15.0433
DLK49-49	245	14.45	979.41	0.029	15.44	0.085	1.5	3.46	1.291	16.86	6.31	77.86	31.38	149.89	32.71	328.27	67.59	7369.31	57.31	74.06	3.44518
DLK49-50	294	5.63	700.72	0.901	44.64	1.89	12.15	8.67	2.43	19.54	6.06	63.95	22.02	99.22	22.14	230.6	47.22	9616.14	305.21	545.41	30.7869
DLK49-51	261	9	892.12	0.14	25.19	0.092	1.14	2.25	0.516	12.99	5.36	69.13	29.31	144.54	33.32	347.85	72.91	8879.18	120.45	162.99	8.06639
DLK49-52	309	5.04	852.67	4.11	20.96	1.215	5.45	2.48	0.505	11.84	4.59	62.28	27.03	139.18	32.63	354.46	77.76	9407.07	116.88	231.56	12.763
DLK49-53	288	11.74	805.29	0.045	4.54	0.045	1.29	3.35	0.76	17.83	6.39	73.5	27.81	120.59	24.77	227.56	44.51	8613.19	15.94	27.9	1.44036
DLK49-54	248	2.94	457.81	0.827	13.53	0.191	1.3	1.69	0.251	7.44	2.69	35.75	14.48	71.99	16.69	179.31	37.68	9431.68	189.79	453.71	19.4266
DLK49-55	285	5.6	733.39	0.108	20.44	0.08	0.73	2.09	0.423	11.91	4.73	59.2	24.46	118.3	26.43	269.7	54.89	9732.22	114.08	236.97	11.7204
DLK49-56	454	3.17	471.09	22.43	63.8	6	25.09	5.37	1.098	9.33	2.93	34.53	14.2	72.34	17.58	197.11	44.88	10633.7	199.01	563.54	44.524
DLK49-57	226	15.39	1677.85	0.053	30.63	0.568	8.75	14.26	5.76	55.18	16.65	177.17	61.79	256.45	50.23	466.72	89.84	7376.4	162.63	122.85	6.0748
DLK49-58	253	3.16	610.1	1.353	25.97	0.57	3.85	3.92	1.255	15.07	5	55.41	19.91	91.29	20.25	212.04	43.15	9717.44	269.59	271.06	13.7352
DLK49-59	231	5.64	2228.84	0.033	86.29	0.12	2.55	6.09	2.24	37.73	14.84	191.66	77.43	358.87	77.5	766.3	152.37	9233.08	463.46	402.55	19.4977
DLK49-60	246	1.89	1206.74	0.027	8.53	0.102	1.76	4.22	0.609	22.79	8.52	104.47	40.55	185.81	40.12	395.71	78.15	10288.2	178.34	623.04	25.3247
DLK49-61	258	25.5	1334.86	15.72	53.22	6.43	32.65	12.51	1.28	29.55	9.67	115.65	45	211.23	45.68	447.24	89.67	8245.48	123.2	309.42	14.8115
DLK49-62	403	7.16	894.16	63.73	155.61	18.21	83.07	16.67	2.72	25.11	7.22	79.58	30.73	138.61	29.47	294.31	61.26	8138.01	59.45	179.81	12.6869
DLK49-63	222	12.51	624.19	15.06	54.8	4.96	24.2	6.76	1.118	15.27	4.79	54.76	20.78	96.9	20.65	206.7	41.11	9234.67	84.03	107.78	4.44669
DLK49-64	298	6.06	968.68	0.057	11.95	0.043	1.04	3.1	0.475	20.09	7.08	85.74	33.11	147.65	30.77	287.06	55.85	10783.3	165.49	226.67	12.8117
DLK49-65	318	5.62	1448.38	0.027	34.68	0.078	1.64	4.53	1.3	26.49	10.3	128.61	52.11	236.98	49.94	480.65	95.4	8398.78	50.64	73.55	4.42084
DLK49-66	307	6.66	729.83	0.029	6.9	0.032	0.696	2.22	0.284	12.21	5.05	62.94	24.91	116.43	24.79	241.65	47.96	9035.79	72.3	130.88	7.23653
DLK49-67	260	9.28	1683.37	0.039	33.34	0.175	3.29	6.14	2.23	32.09	11.97	143.85	56.34	266.2	58.01	587.76	120.24	7539.7	184.35	173.62	9.3108
DLK49-68	501	5.93	324.13	13.35	39.69	3.15	12.45	2.77	0.517	6.53	2.06	24.43	10.15	50.59	12.13	134.38	29.87	9690.29	79.92	135.52	12.6275
DLK49-69	542	3.31	1371.4	0.035	22.51	0.304	4.56	7.52	2.22	34.4	11.11	124.88	46.98	212.93	44.76	443.66	91.82	8294.59	252.46	196.54	23.4679
DLK49-70	524	4.83	598.5	0.0237	9.09	0.059	1.17	2.17	0.941	11.33	3.99	47.32	19.19	93.32	20.99	224.15	50	8561.41	62.42	133.37	12.4968
DLK49-71	240	3.4	2152.46	0.227	29.24	0.072	1.11	3.26	0.907	25.31	11.71	165.54	72.49	359.77	79.5	807.44	161.44	10971.3	156.19	259.91	11.2771
DLK49-72	234	6.55	1720.23	2.77	50.32	6.25	40.55	27.6	6.12	57.91	18.25	179.7	59.7	255.06	53.34	521.68	104.14	8963.6	234.62	439.98	19.4261
DLK49-73	563	5.25	1377.55	13.81	44.31	6.04	30.98	11.37	0.403	31.78	10.92	127.49	49.08	219.45	45.05	421.1	81.54	9970.92	193.98	389.24	39.8753
DLK49-74	241	8.98	925.27	0.036	43.17	0.209	3.22	5.08	1.92	21.82	7.24	83.91	31.31	140	29.2	283.65	56.91	7353.76	171.95	152.46	7.66293
DLK49-75	335	2.56	299.04	0.137	11.76	0.048	0.611	0.98	0.377	4.85	1.8	22.96	9.33	47.82	11.33	123.68	27.61	9426.28	68.63	120.75	7.38232
DLK49-76	234	14.31	1218.51	18.37	64.53	6.28	33.14	12.96	2.93	36.16	11.12	117.77	42.03	181.85	36.77	349.1	67.72	7883.35	156.36	132.78	6.53887
DLK49-77	472	7.13	767.18	0.038	11.2	0.074	1.35	2.74	0.436	14.79	5.39	65.56	25.42	117.11	26.01	265.33	54.97	11609.7	145.68	311.87	26.2138
DLK49-78	517	25.54	532.42	1.52	13.71	0.329	1.38	1.77	0.139	8.52	3.35	42.39	17.41	83.93	18.77	190.99	37.25	9725.23	275.61	784.43	70.4889
DLK49-79	234	11.09	1855.8	6.85	49.86	2.8	18.66	14.05	4.27	54.67	16.98	183.54	64.95	276.08	55.69	516.34	98.26	8063.09	301.72	222	11.3086
DLK49-80	233	8.13	1960.71	0.174	66	0.17	2.56	5.94	2.29	33.93	13	164.41	66.24	310.43	67.73	676.23	136.19	9015.66	508.04	334.18	17.6692
DLK49-82	242	13.39	762.86	0.03	19.32	0.103	1.57	3.08	0.746	15.75	5.57	65.25	25.61	117.07	25.27	248.74	50.39	8791.37	135.79	155.27	7.40352
DLK49-83	243	12.33	1412.08	0.027	23.1	0.095	1.73	3.2	1.55	20.64	8.17	105.5	45.01	224.5	50.6	535.29	115.66	7298.88	191.48	177.43	8.77375
DLK49-84	314	6.8	1755.29	0.503	29.49	0.496	5.92	10.33	0.42	48.03	15.88	177.88	63.07	267.31	51.28	460.06	84.79	6277.67	297.82	359.77	21.7347
DLK49-85	264	5.07	811.1	0.924	22.35	0.898	5.89	4.65	0.8	14.65	5.36	63.9	25.58	126.04	29.54	315.02	65.96	8749.02	255.96	486.43	22.8797
DLK49-86	272	4.92	508.76	7.15	27.16	1.99	9.11	3.56	0.402	10.74	3.61	41.77	16	75.45	16.63	168.42	34.09	10063.7	160.71	403.69	18.6226
DLK49-87	238	7.77	1227.48	0.684	43.26	0.213	1.94	2.94	0.768	17.71	7.5	97.35	40.52	197.97	43.95	444.99	89.57	10444.6	208.57	253	11.758
DLK49-88	250	21.19	665.5	2.2	24.32	0.767	4.85	4.01	1.13	15.88	5.3	60.93	22.36	99.67	20.92	202.95	40.12	7689.47	75.24	79.15	3.91237
DLK49-89	254	13.18	1544.41	1.6	36.27	0.612	5.16	5.61	2.82	26.81	9.85	126.6	51.39	245.71	52.04	516.6	105.03	7399.73	98.5	112.02	5.42849
DLK49-90	237	19.34	1368.68	15.85	83.23	5.55	27.85	10.07	2.19	30.58	10.04	117.89	45.94	207.88	43.64	419.84	82.74	8048.33	357.88	276.33	14.1241
DBC04-02	366	939.12	863.66	0.08	8.6	0.089	1.64	4.05	0.161	20.33	7.26	87.01	31.63	136.04	27.85	258.14	45.38		146.2	189.43	13.4504
DBC04-03	357	925.31	568.29	0.035	9.45	0.0419	0.81	1.39	0.666	8.83	3.45	44.54	18.59	92.97	22.04	241.34	53.92		102.96	225.47	14.4455
DBC04-04	286	938.71	801.41	0.0251	29.09	0.048	1.15	2.61	0.457	15.38	5.8	71.92	27.91	129.18	28.07	277.74	52.7		34.47	52.88	2.80873
DBC04-05	255	962.81	989.95	0.038	14.23	0.045	0.94	2.57	1.14	15.34	5.95	77.17	32.72	160.54	37.02	397.03	86.1		95.05	196.59	8.98224
DBC04-06	330	938.31	2415.9	0.0179	5.47	0.127	2.92	7.42	1.22	44.86	17.39	219.48	87.18	391.94	79.79	732.64	138.84		34.01	55.49	3.43942
DBC04-07	240	935.72	1123.22	0.0243	24.31	0.056	1.69	4.15	1.85	24.46	8.61	106.17	41.19	182.51	38.94	375.92	70.52		54.66	60.63	2.94284
DBC04-08	241	930.49	2626.1	0.207	55.5	0.83	12.89	19.34	7.46	76.69	23.99	261.78	92.88	402.63	83.4	800.36	152.14		279.13	171.74	9.64992
DBC04-09	239	940.12	822.48	0.537	46.38	0.151	1.25	2.03	0.632	11.25	4.43	58.74	25.76	135.21	33.46	379.45	83.97		356.77	377.34	18.0109
DBC04-10	345	945.07	476.99	0.0231	11.62	0.0369	0.488	0.86	0.649	5.19	2.13	29.36	14.14	80.05	21.89	273.42	68.6		46.78	107	6.53471
DBC04-11	343	911.5	1517.88	0.107	16.77	0.153	1.54	4.38	0.845	26.27	10.47	131.57	53.18	245.93	53.26	532.14	103.27		151.71	245.17	15.7709
DBC04-12	308	942.8	1657.33	4.16	34.52	1.53	9.33	6.47	0.558	31.97	12.11	152.01	60.84	273.92	57.14	543.95	100.43		164.32	330.42	18.3045
DBC04-13	311	944.7	1672.99	1.6	13.76	0.668	4.84	5.58	1.06	31.66	12.27	156.65	61.21	274.46	56.64	530.38	100.06		156.62	238.94	13.9677
DBC04-14	321	927.43	1702.18	0.029	9.79	0.078	1.76	4.37	1.02	26.66	10.92	146.84	60.58	281.05	60.72	589.79	115.72		83.74	176.12	10.2114
DBC04-15	343	944.08	728.89	0.0247	19.54	0.048	0.757	1.68	0.75	10.78	4.3	56.05	23.73	118.58	28.16	302.26	63.17		80.84	126.6	8.2254
DBC04-16	288	939.97	1180.15	0.0243	19.29	0.138	1.91	4.07	0.687	21.14	8.54	106.24	41.89	200.57	47.12	487.92	92.57		69.67	112.79	6.04238
DBC04-17	408	943.43	1486.88	0.0237	7.93	0.188	2.97	6.46	3.36	36.54	12.31	146.36	56.28	244.79	48.73	463.7	88.87		57.71	57.34	4.72774
DBC04-18	300	904.13	1817.68	0.281	25.87	0.311	2.86	4.5	0.594	25.98	11.19	149.08	62.68	305.1	68.05	686.27	132.63		185.5	432.92	22.8723
DBC04-19	324	950.5	818.19	12.35	40.13	3.74	17.72	5.47	0.68	15.7	5.63	68.69	27.83	136.78	30.66	318.37	64.29		47.19	106.12	6.14008
DBC04-20	310	940.48	957.06	1.85	41.52	0.759	5.33	5.74	1.72	22.93	7.91	91.89	34.08	150.58	31.55	306.66	58.68		77.4	94.31	5.74831
DBC04-21	241	930.47	1250.51	0.0226	10.96	0.258	4.77	8.04	1.27	33.57	11.09	121.94	43.1	184.84	37.72	346.83	63.53		92.87	107.94	5.12955
DBC04-22	308	922.13	1971.65	0.044	17.88	0.11	3.02	6.38	1.6	36.61	13.92	174.45	69.36	326	71.28	706.43	138.53		136.04	259.02	14.5406
DBC04-23	282	970.69	636.85	0.042	6.59	0.089	1.57	3.15	0.244	13.66	4.81	56.57	21.75	98.99	21.85	213.21	40.19		104.77	272.12	13.4015
DBC04-24	510	898.45	949.64	2.79	16.26	1.24	6.6	3.86	0.74	15.16	6.03	74.68	31.17	153.58	34.98	362.42	73.46		134.25	517.76	45.7054
DBC04-25	306	937.12	1664.41	2.78	27.15	1.08	6.07	4.11	0.373	21.6	9.2	128.54	56.89	287.58	66.44	689.63	137.97		107.89	316.97	16.717
DBC04-26	291	931.41	635.36	0.205	9.5	0.093	0.76	1.63	0.94	9.49	3.74	48.96	20.54	101.96	23.9	250.63	51.11		60.43	140.52	7.31742
DBC04-28	256	941.27	603.33	39.08	100.18	8.51	33.81	7.3	0.97	14.33	4.2	48.43	19.25	93.21	21.97	240.03	50.02		399.94	516.24	25.9315
DBC04-29	363	931.03	826.34	0.037	39.82	0.035	0.63	1.43	0.388	9.19	3.97	54.93	25.51	137.73	35.12	403.02	87.97		181.12	353.77	23.4245
DBC04-30	315	902.25	1319.62	0.0177	11.89	0.0369	0.97	2.85	0.423	18.42	7.64	104.73	44.42	219.76	49.08	494.78	96.94		96.45	246.06	13.683
DBC04-31	310	983.89	1081.89	0.043	14.02	0.049	0.77	2.8	0.228	16.22	6.87	90.11	37.49	179.04	38.98	388.37	74.53		119.5	282.47	15.4139
DBC04-32	434	940.77	2149.42	0.032	8.21	0.275	4.88	9.78	2.57	58.38	19.93	221.51	78.19	320.67	61.93	559.11	99.48		205.54	277.93	23.4135
DBC04-33	583	927.4	427.44	14.34	41.23	4.09	18.7	5.03	0.88	11.34	3.36	37.54	14.31	66.85	15.14	155.21	31.68		50.14	83.81	9.27673
DBC04-34	305	937.91	887.96	0.064	8.67	0.069	0.95	2.69	0.409	15.97	6.1	77.35	30.76	140.86	30.14	295.81	56.82		90.11	152.5	8.59373
DBC04-35	299	932.39	2086.03	0.0234	20.2	0.161	3.34	8.81	1.24	45.28	16.45	197.72	76.34	334.14	67.97	644.55	120.85		110.56	224.15	12.1959
DBC04-36	300	942.99	622.53	0.0175	15.45	0.058	1.13	2.22	0.93	10.92	4.08	49.14	19.93	98.48	23.24	254.38	54.22		66.27	102.21	5.79324
DBC04-37	308	943.65	1130.84	0.042	13.9	0.05	1	2.9	0.169	18.08	7.33	95.55	39.05	184.99	39.87	389.64	74.59		102.84	251.86	13.7841
DBC04-38	388	974.65	714.57	0.0239	14.12	0.0454	0.6	1.73	0.531	11.38	4.38	56.41	23.8	117.51	26.98	286.24	59.16		89.49	179.53	12.7306
DBC04-39	294	951.71	1039.17	29.38	88.26	10.17	53.05	14.45	0.358	31.93	9.49	106	39.02	164.91	32.58	303.35	55.56		114.62	212.92	11.4444
DBC04-40	421	921.8	1607.31	0.037	19.28	0.121	1.88	4.07	1.67	24.41	9.37	117.85	49.74	242.91	56.76	606.57	129.83		144.95	202.37	16.4944
DBC04-41	301	931.01	1266.91	0.066	69.53	0.424	7.44	10.15	4.72	37.32	11.37	119.94	42.5	185.43	39.37	390.9	76.17		214.61	262.04	15.6789
DBC04-42	406	950.27	757.91	0.141	6.26	0.081	0.75	1.95	0.462	12.48	5.04	64.45	26.43	123.02	25.77	253.93	48.52		37.36	87.07	6.38485
DBC04-43	235	920.18	950.15	1.06	46.76	0.355	2.16	2.69	0.85	14.28	5.65	72.97	30.17	151.49	35.62	382.32	79.1		194.01	262.99	11.7708
DBC04-44	236	929.16	1203.38	0.0246	30.32	0.079	1.84	4	1.48	22.09	8.12	99.53	39.78	191.08	43.54	450.86	92.21		160.96	173.95	8.24647
DBC04-45	237	928.51	797.85	0.028	24.72	0.0529	0.97	2.03	0.88	13.07	5.07	64.06	26.18	128.66	29.44	310.55	62.43		85.45	132.76	5.90459
DBC04-46	360	917.09	852.48	1.65	34.86	0.538	3.17	3.11	0.494	14.97	5.42	67.67	27.41	133.46	30.28	318.57	63.59		220.84	292.99	20.4907
DBC04-47	303	961.14	1224.57	0.0174	11.56	0.0522	1.11	2.74	0.83	16.38	6.82	91.81	40.11	202.09	47.35	494.58	102.85		156.76	295.54	16.3981
DBC04-48	325	929.82	595.04	0.021	7.47	0.0355	0.57	1.75	0.324	10.75	4.05	50.33	20.05	90.73	19.89	194.16	37.93		89.59	145.37	8.86877
DBC04-49	293	934.58	682.9	0.046	12.66	0.068	1.03	2.04	0.404	11.77	4.69	58.22	22.85	107.04	23.25	234.84	45.58		107.06	217.38	11.5313
DBC04-51	297	919.54	1210.44	0.0233	74.85	0.159	2.94	5.58	1.74	25.48	9.23	108.97	40.73	184.3	38.61	368.42	67.42		190.22	163.39	10.4926
DBC04-52	397	947.97	893.59	0.0268	7.61	0.0302	0.83	2.16	0.692	14.55	5.66	71.51	29.3	144.08	32.33	338.56	70.48		78.62	154.72	11.2954
DBC04-53	311	915.34	860.57	3	18.64	1.07	5.98	2.83	0.248	12.64	5.18	66.24	28.31	138.24	31.22	317.3	62.3		102.02	250.89	13.7786
DBC04-54	347	929.81	448.71	0.031	11.37	0.0217	0.488	1.49	0.367	8.44	2.98	37.23	14.52	66.97	14.49	148.17	29.36		68.39	114.43	7.42106
DBC04-55	241	2034.96	1156.98	33.85	123.05	9.29	38.21	9.96	1.5	25.93	8.29	94.78	36.56	175.57	39.43	408.42	81.58		360.45	504.94	23.3583
DBC04-56	325	935.08	776.21	0.78	9.32	0.305	2.26	2.73	0.318	13.61	5.32	66.81	26	119.36	25.57	246.32	47.13		62.65	184.51	10.3945
DBC04-57	337	891.27	1897.36	0.059	12.2	0.197	3.02	6.16	1.78	33.14	12.43	156.42	63.12	294.41	62.83	627.24	123.59		188.43	225.86	15.0536
DBC04-58	301	937.67	2647.76	0.317	60.87	0.239	3.32	7.02	3.03	41.39	16.83	214.71	88.05	416.9	89.62	897.71	176.54		205.73	200.89	12.6185
DBC04-59	440	917.39	711.37	0.195	10.17	0.0548	0.91	2.05	0.85	10.25	3.97	50.62	21.95	114.73	27.51	309.73	69.55		24.07	63.64	4.9311
DBC04-60	293	889.64	2135.16	0.049	26.26	0.221	3.37	6.97	1.47	39.34	15.32	186.89	73	330.71	69.37	675.11	128.53		235.2	361.07	19.8467
DBC04-61	288	938.64	673.47	0.0333	3.41	0.247	4.94	10.9	0.514	42.74	11.33	90.14	22.59	72.37	12.16	99.03	16.4		99.02	316.83	15.6906
DBC04-62	311	935.38	1474.87	0.048	27.26	0.39	5.75	8.45	2.52	35.97	12.24	136.87	50.16	216.57	44.2	422.12	78.84		168.86	120.74	8.38568
DBC04-63	302	919.59	2121.36	13.73	43.35	5.17	27.96	15.3	1.92	55.44	18.4	206.72	75.23	321.37	64.36	598.13	111.42		38.83	71.21	3.97662
DBC04-64	432	939.3	1784.74	0.038	8.29	0.442	6.96	10.81	3.41	48.53	15.96	176.23	62.64	266.17	52.79	488.68	89.6		124.46	135.93	12.0279
DBC04-65	314	926.74	1289.3	0.457	24.54	0.18	1.82	2.88	0.99	18.07	7.37	97.28	41.15	200.07	45.63	477.47	98.82		109.44	192.56	11.2073
DBC04-66	301	913.57	2599.58	3.84	32.3	1.53	11.57	12.16	1.1	60.56	21.3	246.72	92.39	390.61	74.38	659.02	116.54		131.89	255.09	13.9643
DBC04-67	310	927.2	1100.92	0.0133	28	0.0489	1.21	2.75	1.14	16.42	6.64	83.1	35.63	177.92	40.17	419.22	86.58		61.77	80.83	4.90979
DBC04-68	448	929.58	868.72	0.03	12.8	0.048	1.18	2.86	0.74	15.34	5.79	70.76	28.4	134.86	29.06	297.29	60.68		81.78	133.99	11.3152
DBC04-69	329	920.58	877.51	4.37	17.36	1.13	5.05	2.44	0.367	10.78	4.3	60.43	27.46	144.64	35.66	405.73	91.84		61.33	168.44	9.68342
DBC04-70	334	933.71	735.73	0.537	15.62	0.198	1.36	1.68	0.386	10.49	4.24	55.58	23.74	117.47	27.6	293.87	61.13		58.96	81.77	5.2087
DBC04-71	227	952.93	2212.91	7.28	64.57	2.69	17.79	14.94	4.73	55.28	18.36	204.14	74.46	323.01	66.46	634.48	118.86		204.55	159.55	7.97648
DBC04-72	242	935.23	941.06	0.067	43.54	0.162	1.66	3.26	1.59	17.36	6.1	72.59	29.2	137.82	30.39	316.72	64.29		227.3	474.89	20.7841
DBC04-73	446	931.37	375.19	0.0153	18.13	0.0251	0.67	1.63	0.472	8.2	2.83	32.11	12.14	54.62	11.64	116.13	23.42		57.15	122.28	9.90483
DBC04-74	429	959.59	1304.53	0.044	9.44	0.352	5.42	7.52	1.9	31.11	10.73	119.33	44.46	189.09	37.42	339.94	63.45		112.8	118.31	10.4249
DBC04-75	306	933.54	2014.11	0.191	12.42	0.353	5.09	9.99	0.457	49.47	17.33	198.24	72.16	302.43	57.99	530.88	96.66		118.63	205.72	11.6746
DBC04-76	298	934.78	1260.16	0.0247	11.15	0.149	2.99	5.88	1.44	27.87	9.8	113.36	42.03	188.83	38.77	369.06	70.4		65.64	102.64	5.72364
DBC04-77	319	935.03	355.12	0.064	18.05	0.047	0.84	1.39	0.607	7.5	2.45	28.45	11.06	52.13	11.65	120.83	25.45		197.16	228.21	14.5305
DBC04-78	300	952.32	1100.84	0.04	8.4	0.035	0.88	2.43	0.457	16.16	6.42	85.81	36.24	174.3	38.44	385.16	77.14		95.74	236.84	12.5208
DBC04-79	300	945.29	733.11	1.03	11.32	0.396	2.44	2.27	0.297	12.63	4.83	61.5	24.4	113.38	24.18	235.88	45.26		86.28	165.72	9.02177
DBC04-80	301	935.07	1082.64	0.773	13.54	0.437	4.58	7.02	3.26	30.31	9.55	102.87	37.14	158.5	31.18	290.74	56.31		45.44	36.68	2.4102
BYH61-01	309	3.14	1811	Below LOD	14.74	0.076	1.51	4.23	0.308	30.8	11.23	151.9	60.4	295.6	60.5	533.2	102.1	10840	180.9	367.2	20.5229
BYH61-02	387.4	7.3	985	0.173	11.64	0.095	1.1	2.03	0.43	14.6	5.51	75.9	30.84	164.9	36.21	346.9	70.8	10820	59.2	112.9	7.78587
BYH61-03	320.8	7.15	1810	Below LOD	58.6	0.099	1.91	4.64	1.96	31.4	11.08	145.8	58	286.9	62.3	585	119	10130	582	341.2	26.317
BYH61-04	977	22.2	1556	1.93	13.75	1.18	10.41	12.5	1.16	53.1	14.82	157.6	52.8	219.9	40.66	330	59.9	10510	131.3	63.6	17.1784
BYH61-05	356.1	3.86	1026	0.042	19.14	0.08	1.25	2.76	1.18	17.67	5.95	78.1	32.11	170	38.8	399.8	88.5	9810	216.9	315.5	21.3413
BYH61-06	289.3	6.46	1465	Below LOD	8.53	0.104	1.94	4.19	0.9	28.1	9.7	124.8	46.9	229.8	47.7	434	84.4	9230	84.6	164.4	8.44588
BYH61-07	300	28.7	4020	0.161	38.46	0.801	10.18	17.12	6.53	114.1	34.17	389.5	136.4	602.7	114.8	995	182.2	7620	280.6	200.1	13.4228
BYH61-08	975.2	11.02	2339	0.0022	2.3	0.134	2.6	6.73	0.409	43.9	15.77	203	79.2	375.8	76.3	694	135	12310	64	108.4	20.9558
BYH61-09	315.6	9.06	1404	2.55	32.5	1.37	8.5	9.13	2.66	34.3	11.04	131.3	45.62	210.7	42.45	372.3	70.1	11240	136.9	428.3	29.6425
BYH61-10	299.1	7.75	998	Below LOD	11.33	0.186	2.75	5.38	0.106	25.8	7.86	93	34.05	157.6	31.23	274.5	55.77	6869	58.15	158.2	8.32577
BYH61-11	302.9	6.58	1492	0.0059	10.24	0.178	3.17	5.92	0.529	33.3	10.63	132.4	49.37	233.4	47.55	419.6	81.1	8200	75.14	221.8	11.7173
BYH61-12	335.4	4.9	627	0.073	15.66	0.068	0.68	1.98	0.64	9.8	3.36	44.1	18.48	100	24.7	255.3	61.6	10200	101.1	151.6	10.1712
BYH61-13	438.5	13.5	795	0.0123	23.31	0.078	1.18	2.58	0.354	15.4	5.43	65.7	25.17	127.6	26.3	251.5	51.1	10580	147.2	241.5	20.6884
BYH61-14	475.6	7.8	621	Below LOD	12.42	0.0316	0.79	1.48	0.639	9.46	3.18	42.1	18.21	103.5	25.55	275.8	64.5	9230	55.54	143.9	12.3088
BYH61-15	431.8	27.3	477.5	Below LOD	8.81	0.0544	1.02	2.12	0.981	12.08	3.67	43.2	15.51	73.9	14.74	136.7	27.7	8700	46.41	71.74	5.89576
BYH61-16	470.4	4.15	530.6	Below LOD	12.28	0.032	0.67	1.49	0.726	9.37	3.05	39.7	16.14	86.9	19.69	197.9	46.13	10510	54.65	160	13.3798
BYH61-17	300.7	6.1	1040	0.0066	36.9	0.052	1.05	3.24	0.322	18.3	6.33	84.3	33.2	166	35.8	336	67.1	10870	86.2	171.6	9.32348
BYH61-18	378.9	6.21	1620	Below LOD	19.89	0.143	2.7	5.58	1.52	30.3	9.89	126.4	50.92	256.6	57.22	554.6	119.8	11000	244.5	226.1	17.9174
BYH61-19	316.7	12.45	591.6	0.055	1.42	0.0384	0.74	1.67	0.226	11.44	4.12	53.3	20.48	99.7	20.23	184.3	36.31	9220	27.12	71.21	3.96018
BYH61-20	295.8	16.02	1130	0.0051	45.82	0.159	2.52	4.92	1.12	23.4	7.99	96.2	37.15	178.7	37.86	346.4	68.08	9010	96.3	115.4	6.76577
BYH61-21	438	27.7	953	0.023	9.97	0.191	2.69	5.39	0.446	25.7	7.53	87.9	30.9	142.9	29.2	256	48.8	10160	124.9	197.4	16.5504
BYH61-22	318.2	20.2	662	0.0041	6.53	0.084	1.75	3.39	0.447	16.55	5.11	61.2	21.65	102.1	20.23	171.3	32.84	10070	59.73	85.61	5.19497
BYH61-23	338.9	4.82	602	0.085	22.23	0.06	0.85	1.68	0.611	10.63	3.42	43.9	18.32	97.2	23.24	237.1	52.23	10660	180.8	328.6	20.577
BYH61-24	447.1	5.94	1314	0.0061	5.75	0.115	1.76	3.66	1.21	19.6	6.81	91.3	37.8	211	48.9	514	116.3	9450	51.7	115.1	9.44844
BYH61-25	415.4	11.98	789	Below LOD	14.94	0.0315	0.71	2.12	0.657	12.79	4.76	61.3	25.42	132.5	29.18	286.8	59.05	9600	45	63.89	5.1383
BYH61-26	312.2	8.25	2955	0.0098	41.9	0.336	6.21	12.71	5.09	67.6	21.74	269	101.3	473	94.6	824	158.6	9260	272.7	201.1	13.9864
BYH61-27	458.6	3.53	695	0.0142	9.53	0.0488	0.72	1.75	0.576	10.03	3.55	48.7	20.76	115.9	28.21	293.1	68.1	10940	77.7	187.2	15.5868
BYH61-28	327.1	4.36	1114	0.041	12.91	0.073	1.5	3.36	0.163	19.99	7.26	95.8	37.19	179.6	36.15	319.8	61.4	10070	60.36	205.5	11.5532
BYH61-29	305.4	4.59	4674	0.0267	187.2	0.182	3.49	11.91	2.54	84.6	30.79	407.2	157.1	752	149.8	1264	237.6	10810	811.2	783.5	49.7611
BYH61-30	310.4	11.07	1103	0.0065	1.43	0.104	1.6	3.75	0.217	23.4	8	99.5	36.8	171.5	34	291	55.6	9560	45.1	94.2	5.26417
BYH61-31	336.7	3.61	870	Below LOD	30.62	0.0349	0.65	1.73	0.52	11.71	4.31	60	25.37	144.3	35.48	370.5	82.2	11270	257.5	320.8	21.2064
BYH61-32	384.7	2.28	1138	38.9	103.1	11.9	49.9	12.6	0.83	23.4	6.61	85.4	35.7	189	44.5	460	98	11310	89.3	219.3	14.7962
BYH61-33	437.2	14.39	1823	0.034	18.56	0.259	3.9	7.32	1.4	40.3	13.03	158	59.8	281.5	56.1	496	98.3	10000	232.9	234.4	21.3047
BYH61-34	350.8	3.12	1832	Below LOD	47	0.046	0.98	3.1	0.668	22.2	8.64	126.7	55.2	307	72.9	749	163.8	10520	348.8	490	32.8637
BYH61-35	417	4.51	1624	0.46	27.1	0.174	1.73	3.49	0.81	24.6	9	127	52.1	274.3	59.6	568	114.3	11190	135.4	258.3	19.5374
BYH61-36	325.2	5.63	1152	0.98	16.1	0.34	2.03	2.59	0.639	16.24	5.92	81.1	34.93	194.6	46.07	468.1	101.2	8520	95.8	234.1	13.6324
BYH61-37	313.3	5.55	1742	Below LOD	49.8	0.118	2.26	5.66	0.924	31.6	11.5	148.6	57.8	283.9	58.4	527.9	102	7730	47.2	88.5	5.13263
BYH61-38	323.9	4.03	954	0.0028	16.99	0.118	2.2	3.41	1.64	18.06	5.67	73.8	29.55	155	36.41	383.9	87	10080	108	132.2	8.40056
BYH61-39	437	16	404.1	Below LOD	11.1	0.0304	0.55	1.28	0.303	7.76	2.69	33.41	12.73	65.5	14.19	134.7	27.21	10470	93.6	177.2	14.3307
BYH61-40	501.2	4.12	535.1	Below LOD	8.02	0.0375	0.65	1.52	0.604	10.15	3.1	39.8	16.14	86.8	20.56	221.8	52.6	11030	36.97	86.8	7.87151
BYH61-41	304.3	7.45	1963	0.0005	71.8	0.177	2.92	5.95	1.34	35.5	13.02	166.2	64.6	316	63.8	571.4	107.3	6977	42.58	62.13	3.61437
BYH61-42	335	6.17	674	Below LOD	15	0.061	1.26	2.2	0.819	12.01	3.74	47.7	20.4	108.6	26.6	288	67.6	10710	177	197	13.3358
BYH61-43	339	3.81	658.7	Below LOD	21.12	0.0337	0.63	1.59	1.08	10.49	3.59	47.4	19.46	106.2	25.46	267.5	63.8	10200	133.5	280.3	17.1862
BYH61-44	301.1	8.24	860	Below LOD	32.53	0.059	1.07	2.46	0.411	14.74	5.22	69.9	27.87	143.6	31.52	297.8	60.7	10410	98.5	196.9	10.8199
BYH61-45	457	3.71	553.2	Below LOD	7.57	0.045	1.24	2.39	1.018	12.09	3.67	43.3	16.89	89.4	21.11	225.8	53.6	10520	59.5	120.5	10.0908
BYH61-46	309.6	2.71	2310	0.006	31.8	0.086	1.94	5.57	0.563	42.5	14.62	195.5	77.6	388.3	78.1	716	142.5	8830	127.4	185.5	10.8535
BYH61-47	467.7	8.67	966	0.0015	23.12	0.087	1.68	2.58	1.098	15.08	4.92	67	28.19	156.5	37.11	388.8	89.9	9000	98.5	183.8	15.8709
BYH61-48	350.6	10	1370	0.22	26.7	0.113	1.39	3.55	0.483	23.7	8.13	108.3	43	217.1	46.4	437	86.4	12400	304	389	26.6043
BYH61-49	297.7	6.95	2529	0.8	38.95	0.895	11.65	17.22	0.206	77.1	22.82	257.6	89.4	392.8	74.5	640	122.4	7186	219.3	361.2	20.1165
BYH61-50	449.9	4.61	1103	0.162	5.92	0.093	1.39	3.28	0.172	22.15	7.59	95.5	36.65	176.9	35.24	305.4	58.71	11440	192.4	402	33.1063
BYH61-51	410.2	5.16	2101	0.196	22.25	0.071	1.05	2.7	0.707	26.1	10.49	156.4	66.6	354	77.5	748	156.3	11200	72.5	169.8	12.4737
BYH61-52	484.2	10.63	649.3	Below LOD	10.86	0.0342	0.66	1.89	0.476	12.26	4.16	53.2	20.7	103	22.41	216.1	44.79	10980	109	277.2	24.0801
BYH61-53	298.4	8.24	1107	Below LOD	49.36	0.071	1.32	2.89	0.397	19.31	6.88	88.3	35.1	180.4	39	364.5	72.5	10560	126.3	242.6	13.209
BYH61-54	416.5	14.37	1186	0.0048	18.38	0.112	1.83	3.77	0.98	21.85	7.42	91.6	37.1	187.4	40.1	371	77.3	8950	172.9	254.1	20.4315
BYH61-55	319	16.07	353	Below LOD	21.29	0.0391	0.66	1.52	0.321	7.24	2.33	30.1	11.16	56.2	12.37	118	24.31	9460	36.55	62.15	3.70295
BYH61-56	323.9	8.17	2314	0.0021	40.65	0.072	1.51	4.63	1.62	32.5	12.23	171.2	71.6	376.4	86.5	831	170.2	9400	162.9	180.1	11.4937
BYH61-57	334	10.37	598	Below LOD	9.13	Below LOD	1.02	2.79	0.876	14.21	4.58	53.6	19.42	90.5	18.17	166.2	33.31	9650	28.1	63.6	3.81158
BYH61-58	300.1	4.07	1255	0.039	28.55	0.124	1.62	4.09	0.179	24.27	8.57	108.8	41.15	197.4	40.49	369.8	69.8	10620	100.7	315.5	16.4903
BYH61-59	246.7	19.3	1274	0.0081	73.2	0.157	3	5.96	1.6	31.9	9.73	115.5	42.15	192	38.86	348.8	66.8	9540	65.4	106.7	4.91893
BYH61-60	437.9	8.37	2143	Below LOD	33.67	0.107	2.66	5.53	2	37.1	13.17	173.9	70.1	345.5	71.4	673	135.5	8440	162.9	243.2	20.5198
BYH61-61	326.2	5.81	3960	0.00048	177.3	0.159	3.61	10.12	1.64	67.7	24.68	324.2	129.7	645	136.3	1220	234.3	10520	372.8	378.5	25.131
BYH61-62	303.2	10.37	1461	1.73	50.03	0.695	5.27	6.6	1.42	31.9	10.19	125.3	46.8	232.4	48.04	440.7	87.5	9300	130.9	196.2	11.2792
BYH61-63	331.5	5.88	667.1	2.47	17.9	0.7	3.29	2.1	0.651	11.37	3.71	50.2	21.05	113	26.3	271.1	62.4	10800	86.7	126.6	8.13249
BYH61-64	324.7	10.51	622	Below LOD	4.43	0.0359	0.83	2.11	0.341	13.36	4.4	55.6	20.96	101.1	20.65	187.7	36.9	8760	43.5	133.3	7.60528
BYH61-65	334.4	17.1	3510	0.046	20.53	0.399	6.07	12.84	2.33	79.4	24.98	311	113.9	540	109.9	957	182.1	9730	926	658	48.202
BYH61-66	311.2	11.08	1468	0.0122	10.4	0.186	3.49	7.13	0.986	36.3	11.32	133.1	48.25	227.6	45.15	396.9	77.9	9880	121	166.7	9.93585
BYH61-67	446.2	4.75	1072	0.0106	24.48	0.084	1.29	2.99	1.15	15.95	5.52	74.9	31.46	173.4	40.97	424.4	94.9	10080	114.4	266.3	21.5829
BYH61-68	327.7	7.23	1028	0.0121	4.95	0.149	2.56	5.54	0.2	26.1	8.33	99	34.8	157.5	30.98	267.7	51.2	7740	37.1	100.6	5.79777
BYH61-69	371.7	5.79	974	Below LOD	11.2	0.0372	0.69	1.94	0.553	14.38	5.09	71.2	30.25	160.6	36.19	357.5	76.8	9780	114.2	156.2	11.2719
BYH61-70	315.9	5.77	874	0.0227	19.82	0.071	1.32	2.41	0.517	15.4	5.21	69.2	27.55	142	32.04	312.5	64.1	10600	100.4	145.4	8.79142
BYH61-71	452.4	15.96	983	0.01	10.35	0.108	2.27	4.48	0.867	21.99	7.03	84.2	31.26	149.5	29.92	270.2	52.91	9640	79.3	145	12.1951
BYH61-72	320.9	9.04	1084	0.0099	15.53	0.12	1.82	3.78	1.56	20.46	6.69	87.3	33.91	172.3	38.07	363.5	74.8	9270	93.9	104.1	6.78125
BYH61-73	452.7	4.85	813	0.045	18.88	0.093	1.25	2.42	1.11	13.89	4.76	62	25.09	127.2	28.34	277.6	61.3	10930	90.2	262.6	20.9205
BYH61-74	301.2	5.62	2022	0.0195	12.29	0.464	9.12	15.86	0.274	66.4	19.02	210.6	70.6	302.6	57.32	470.9	86.5	6676	74.29	189.4	10.0067
BYH61-75	456.8	5	745	0.0185	7.51	0.036	0.53	1.27	0.477	9.34	3.35	49.3	22.41	128.2	31.21	329.2	76.7	10430	44.96	153.6	12.2853
BYH61-76	506.4	4.1	483.5	Below LOD	4.45	0.0286	0.6	1.98	0.702	9.48	3.04	36.05	14.06	76.4	19.02	207.5	49.89	11620	25.47	82.6	7.37885
BYH61-77	330.5	6.32	557	Below LOD	20.47	0.0346	0.64	1.64	0.529	8.91	3	40.7	16.52	91	22.09	235.9	55.6	11170	353	260	19.3091
BYH61-78	302.2	2.78	1780	Below LOD	30.15	0.092	1.85	5.48	0.007	34.2	12.49	158.8	59.6	281.9	55.73	483.2	88	12000	183.4	612.3	31.8764
BYH61-79	312.7	7.77	1080	0.254	37.9	0.126	1.47	2.58	0.54	15.29	5.37	74.5	31.87	181.5	43.9	454	102.2	11500	220.8	250.5	15.6323
BYH61-80	340.9	7.39	1575	Below LOD	10.22	0.109	2.16	5.66	0.7	31.6	10.41	133.3	50.6	248.1	49.9	445	87.6	11910	130.7	167.1	11.0411
DDLK09-01	324	3.3	485	Below LOD	10.3	0.0197	0.34	1.39	0.738	8.34	2.73	34.7	14.17	77.6	19	202.7	49	10290	37.7	99.9	5.61935
DDLK09-02	334	11.72	908	Below LOD	10.65	0.0385	1.06	2.38	0.631	15.98	5.86	73.3	29.45	145.8	31.42	299	63	9730	86.9	155.4	9.48423
DDLK09-03	314.4	3.25	1238	Below LOD	5.86	0.0405	0.94	3.7	0.051	25.6	8.66	110.3	42.75	203.9	41.3	360.8	72.5	12630	61.7	152.4	8.40005
DDLK09-04	324	7.13	579.3	0.001	9.15	0.0338	0.65	1.31	0.467	8.22	2.79	38.7	17.02	96.1	23.28	254.8	61.38	10120	191.6	381.2	22.2
DDLK09-05	314.7	5.9	1551	0.39	64.6	0.207	1.91	4.73	0.632	29.35	10.71	134.7	51.58	247.1	50.3	439	85.3	8500	39.01	61.99	3.61067
DDLK09-06	346.9	9.49	784	Below LOD	8.2	0.0394	0.68	1.92	0.477	13.83	4.56	59.9	24.57	130.1	28.96	278.7	60.6	10590	73.2	140.2	8.81558
DDLK09-07	321	4.59	944	Below LOD	5.4	0.0359	0.92	2.9	0.041	18.43	6.51	83.8	31.63	151.7	32.57	287.1	55.9	12050	59.96	159.9	8.92808
DDLK09-08	463.4	13	2105	0.0271	13.46	0.115	2.15	5.93	0.739	39.4	14.19	181.2	67.4	332.8	69.7	618	121.3	12090	135.5	274.4	24.2769
DDLK09-09	338.5	12.33	1058	0.0042	12.51	0.146	2.26	4.64	1.289	23.01	6.99	86.9	33.77	168.4	36.96	347.4	73.9	9990	104.9	114.1	7.72953
DDLK09-10	319.3	11.77	1040	Below LOD	24.79	0.066	1.31	3.56	0.985	21.12	6.94	87.1	33.63	165	35.54	329.5	68.1	9990	102.4	150.4	8.98983
DDLK09-11	330.3	12.62	858	0.001	15.96	0.093	1.62	3.54	1.053	17.11	5.54	69.8	27.64	140	31.19	299.1	64	9180	81.4	99.8	6.41702
DDLK09-12	323.7	17.4	1185	0.0169	12.91	0.075	1.34	3.12	1.195	18.78	6.68	90.6	37.32	192.5	41.73	392.2	82.9	8860	84.1	97.6	6.20628
DDLK09-13	331.1	12.36	508.8	Below LOD	10.21	0.0284	0.69	1.71	0.419	10.58	3.27	41.8	15.89	83	18.43	177.1	38.69	11090	70.1	82.2	5.33848
DDLK09-14	314.6	9.57	1210	2.89	40.6	1.06	5.4	3.73	0.704	20.5	6.89	91.8	37.4	193.9	43.4	416	88.2	11480	254.7	319	19.5447
DDLK09-15	320.9	10.58	3032	Below LOD	73.9	0.128	2.78	6	2.51	41.9	16.15	230.5	97.6	499	108.9	995	209.5	9760	345.7	296.8	20.0046
DDLK09-16	359.5	3.66	345	Below LOD	9.17	0.0177	0.42	1.17	0.452	5.68	1.95	24.7	10.28	56.6	13.44	147.3	34.6	12400	50.6	105.8	6.93004
DDLK09-17	325.1	5.76	923	0.0007	29.37	0.074	1.53	3.37	1.66	18.82	5.88	73.2	28.52	140.6	31.84	302.9	66.4	10800	77	123.9	7.41872
DDLK09-18	337.8	3.91	1007	Below LOD	22.5	0.05	0.66	2.08	1.04	13.3	4.82	68.8	28.8	159.8	38.8	396	92.6	10860	113.3	286.7	17.4691
DDLK09-19	334.3	7.07	746	0.193	15.21	0.589	4.73	4.3	1.03	16.46	4.83	57.4	22.94	120.6	29.47	297.6	69.5	10850	184.2	268.5	17.0426
DDLK09-20	334.1	10.37	2128	0.0268	25.35	0.328	5.01	10.07	3	52.7	15.83	183.7	68.7	329.5	69.7	645	131.3	10290	327.7	221.1	16.6156
DDLK09-21	328.5	4.85	753	Below LOD	14.41	0.028	0.65	1.36	0.497	10.3	3.76	52.7	22.97	127.5	31.2	327.6	76.5	10490	100.9	143	8.95561
DDLK09-22	337.4	7.09	239.6	Below LOD	7.88	0.0108	0.323	0.73	0.332	4.1	1.354	16.52	6.89	38.61	9.51	105.1	25.34	10640	70.32	106.3	6.71012
DDLK09-23	343	4.38	575	0.016	11.61	0.144	2.25	3.48	1.31	15	4.26	48.4	18	88.4	19.28	193.6	44.9	10980	90.9	155	9.91368
DDLK09-24	383	6.39	894	Below LOD	9.27	0.0222	0.432	1.41	0.324	11.29	4.28	63.7	27.69	149.9	35.21	354	79	10150	50.2	101.1	6.9804
DDLK09-25	357.6	4.94	454	0.049	11.83	0.076	0.93	1.61	0.544	7.77	2.44	31.8	13.47	74.1	17.88	193.5	46.6	11430	135.5	209.1	13.6739
DDLK09-26	333.3	6.07	621.4	Below LOD	13.87	0.0216	0.59	1.51	0.564	10.95	3.61	47.2	19.12	104.1	24.41	249.4	56.5	11040	105.8	153.1	9.64053
DDLK09-27	330.4	5.41	990	Below LOD	15.01	0.067	1.71	3.57	1.1	18.5	5.92	75.8	30.39	161.6	37.14	375.5	83.1	11540	167.6	200.6	12.8865
DDLK09-28	338.1	5.3	413	Below LOD	8.63	0.0364	0.49	1.31	0.538	7.14	2.35	30.8	12.44	67.5	15.57	164.1	39.04	10590	47.3	89.5	5.53712
DDLK09-29	329	6.31	586	Below LOD	14.66	0.0273	0.49	1.14	0.423	8.41	3.11	43.5	17.9	98.9	23.24	232	51.9	10910	101.2	128.5	8.22438
DDLK09-30	316.5	22.4	1649	0.0115	4.11	0.225	3.88	8.37	2.24	46.4	13.87	160.1	56.3	252	48.9	424	80.5	10030	37.6	52.8	3.17568
DDLK09-31	343	4.2	586	0.047	15.32	0.137	1.38	2.03	0.92	9.24	2.92	40.4	17.46	96.1	24.63	269.5	66.7	10500	419.3	538	34.967
DDLK09-32	322	4.63	1178	0.0109	40.08	0.079	1.24	3.01	0.821	18.91	7	91.6	37.44	189.9	41.65	391.7	80.2	11390	157.2	196.6	12.4166
DDLK09-33	324.8	5.04	1192	0.0041	17.85	0.116	2.11	4.45	1.33	25.3	7.81	95.4	37.1	188.8	42.3	411	87.7	11640	208.5	213.1	14.1024
DDLK09-34	337.4	6.4	788	0.009	13.47	0.051	1.19	2.16	0.61	13.9	4.53	59.1	24.33	129.1	31.4	314	70.1	11480	108.1	160.6	9.73111
DDLK09-35	335.3	8.29	1616	Below LOD	21.08	0.072	1.49	3.56	1.06	24.6	8.73	121.5	50.4	265.3	58	550	116.5	9920	171.1	220.5	14.5054
DDLK09-36	310.4	5.88	1743	0.0207	39.08	0.212	4.11	8.22	4.03	43.2	13.02	160.3	57.6	267.6	53.85	472.7	91.6	10900	171.8	192.2	11.7197
DDLK09-37	288.8	5.49	546	0.0062	20.32	0.034	0.53	1.29	0.342	8.5	3.04	40.8	16.97	90.6	20.72	203.3	44.53	11250	56.1	102.6	5.43108
DDLK09-38	317.7	10.57	583.9	Below LOD	1.018	0.0303	0.414	1.62	0.193	11.51	4.18	51.4	19.82	96.1	20.3	185.7	37.63	9440	13.31	41.71	2.28477
DDLK09-39	306.8	11.21	1587	0.001	4.91	0.096	1.89	5.3	0.696	35.7	11.8	145.6	53.8	250.1	50.3	436	83.2	11500	71.2	143.5	7.95437
DDLK09-40	370.5	5.4	1050	0.0184	6.14	0.081	1.02	2.66	0.742	15.55	5.37	75.8	32.27	175.2	40.7	412	90.2	9940	49.3	92.2	6.27679
DDLK09-41	336.1	6.1	764	0.0261	12.5	0.219	3.32	4.25	1.61	18.47	5.14	59.4	23.05	119.4	28.37	293.2	69.2	10680	174	187.5	12.6563
DDLK09-42	323.7	4.61	1049	0.0091	31	0.0393	0.73	1.8	0.526	12.46	4.91	68.9	30.83	174.8	42.5	436.5	98.7	12100	223.9	298.2	18.6553
DDLK09-43	357.1	3.69	1597	Below LOD	35.5	0.053	0.85	2.61	0.771	20.88	7.84	109.4	47.8	269.2	63.4	660	148.3	10590	268	322	22.8363
DDLK09-44	332.7	4.63	369.8	0.0061	9.9	0.0147	0.283	0.73	0.264	4.55	1.813	25.86	10.96	63.1	15.71	170.8	39.44	11300	104.3	146.8	9.33789
DDLK09-45	304.1	24.7	597.8	Below LOD	27.53	0.125	2.59	4.99	1.46	21.36	5.95	65.5	21.57	91.5	17.54	145.5	28.54	8050	38.9	30.11	1.99497
DDLK09-46	322.6	5.75	990	0.43	25.39	0.315	2.63	3.16	0.964	15.42	5.23	69.9	29.06	163.3	38.8	405.9	93	11400	156.6	199.1	12.5077
DDLK09-47	313	5.31	1986	Below LOD	85.5	0.078	1.59	3.99	1.21	29	10.57	148.5	61.9	323.5	70.3	666	136.1	11640	314	375	23.0837
DDLK09-48	318.7	8.66	1374	0.012	23.55	0.158	2.65	5.46	1.59	28.11	9.12	114.3	44.13	222.5	48.04	444	89.9	10400	250	254.6	16.6275
DDLK09-49	336	4.71	431.1	0.37	15.7	0.13	0.84	1.35	0.546	7.19	2.393	30.92	13.24	72.3	17.42	183.8	41.47	11070	107.4	148.8	9.5941
DDLK09-50	316	3.39	1332	Below LOD	47.5	0.0361	0.65	2.45	0.569	17.14	6.68	94.8	40.57	223.6	52.3	514	109.6	12710	215.8	290.9	17.6509
DDLK09-51	321.3	3.67	1580	Below LOD	13.39	0.0226	0.8	2.19	0.213	19.45	7.87	114.3	49.03	263.8	59.59	581.9	126	11330	75.9	187.3	10.6447
DDLK09-52	327.1	5.53	899	Below LOD	12.97	0.061	1.4	2.75	0.909	17.6	5.72	70.5	27.77	145.7	32.92	325.9	71.7	11160	119.8	141.4	9.17999
DDLK09-53	331.9	7.35	735	Below LOD	11.98	0.053	1.1	2.61	0.732	15.22	4.87	59.9	23.25	120	26.63	266.9	57	11110	76.3	97.1	6.27836
DDLK09-54	334.8	4.3	972	0.061	53	0.196	2.22	3.66	1.54	20.4	6.4	76.2	28.9	149.5	34.2	343	76.2	11350	568	462	33.7152
DDLK09-55	305.6	15.74	1598	0.0101	54.1	0.194	3.32	6.31	2.31	32.3	10.19	130	50.97	247.2	51.57	456.9	89.6	8670	97.8	99.7	6.2134
DDLK09-56	324.8	4.35	601.1	Below LOD	28.03	0.0318	0.85	1.78	0.883	10.49	3.41	43.8	17.78	97.4	22.78	242	54.44	10010	193.3	193.8	12.8681
DDLK09-57	327.8	6.8	745	Below LOD	20.13	0.055	0.9	2.49	0.417	13	4.56	57.5	22.78	120.2	28.54	278.7	59	10690	163.1	213.3	13.6053
DDLK09-58	297.5	9.2	1540	0.228	9.01	0.263	3.74	6	0.54	32.2	10.3	136	50.2	240	49.2	436	85.5	9210	57.5	105.7	5.81195
DDLK09-59	326.2	4.54	1319	0.077	53.5	0.213	1.93	3.63	0.934	19.11	6.71	91.1	39.15	215.2	51.4	530	117.4	11220	287.5	352.6	22.7074
DDLK09-60	348.6	7.34	974	Below LOD	8.35	0.0188	0.5	1.25	0.681	11.23	4.13	61	28.83	172.9	40.28	430.8	104.3	9280	33.27	73.8	4.6994
DDLK09-61	348.2	2.96	446	0.31	12.61	0.108	1.22	1.68	0.701	8.55	2.7	34.1	13.45	70.9	16.68	177.2	41.3	11920	124.3	322	19.8214
DDLK09-62	320	18.7	3760	16	205	33.2	213	144	41.5	258	61.9	517	123.6	474	94.3	823	156.8	11550	1412	504	46.6822
DDLK09-63	337	16	1943	1.76	19.7	0.97	8.44	10.31	1.42	49.7	14.74	170.8	61.9	293	58.9	523.9	104.5	10300	289.7	261.6	18.5446
DDLK09-64	343.6	3.29	795	Below LOD	24.1	0.0306	0.68	1.68	0.692	10.56	3.75	54	23.25	133.8	32.9	354.7	84.1	11530	111.6	173.1	11.2722
DDLK09-65	330	4.78	859	0.0044	20.5	0.073	1.07	2.37	1.17	14.71	4.58	62.5	25.41	138.9	34.27	363.7	85.7	9780	118.3	144.1	9.35541
DDLK09-66	313.6	7.73	946	Below LOD	9.39	0.049	1.07	2.26	1.184	15.6	5.21	71.7	28.7	148.2	34.2	333	74.8	9460	94.9	247	13.3721
DDLK09-67	325.3	4.8	1218	Below LOD	16.82	0.121	2.41	4.52	1.35	23.9	7.43	93.8	37.9	193.6	44.26	444.2	97.7	11520	233.7	247.1	16.1433
DDLK09-68	310.7	13.01	1890	0.0213	25.4	0.301	4.39	8.23	3.46	44	13.34	162	61.3	299.2	62.5	574	117.1	8520	135.7	125.1	8.16101
DDLK09-69	300.8	9.88	2560	0.0085	9.66	0.179	3.49	9.06	1.54	57.3	18.69	233.4	85.7	401.1	80.2	711	135.7	11320	90.3	138.6	7.85483
DDLK09-70	333.6	12.4	2225	0.164	23.3	0.132	2.22	4.68	1.51	32.7	12.42	170.4	70.2	358	76.9	710	144.1	9690	314	396	25.9763
DDLK09-71	326.8	6.53	911	3.39	37.2	1.45	7.8	6.22	1.42	20.1	6.36	74	28.7	148.6	33.28	329.3	72.3	11770	240	260.3	17.2433
DDLK09-72	304.1	16.75	640	Below LOD	5.64	0.0269	0.63	1.59	0.164	12.04	4.11	53.8	20.85	101.2	20.78	187.9	36.56	10210	42.19	83.41	4.64204
DDLK09-73	310.5	5.73	1990	Below LOD	69.3	0.066	1.2	3.64	1.34	28.7	10.53	149.2	62.8	323.3	70.3	664	136.8	11960	232.7	342.8	20.227
DDLK09-74	340.2	11.64	462.8	Below LOD	10.64	0.0207	0.5	1.34	0.134	8.84	3.02	38.65	14.85	73.9	15.91	150.5	30.12	12470	122	194.1	12.4604
DDLK09-75	334.1	8	1075	Below LOD	16.33	0.068	1.42	3.36	0.907	18.56	5.81	77.8	32.61	176.7	41.5	419.5	93.5	10870	121.9	170	10.966
DDLK09-76	335	12.64	753	Below LOD	11.07	0.055	0.84	2.65	0.674	16.37	4.92	65.5	24.46	121.8	25.92	245.4	49.84	10950	55.2	58.56	3.96349
DDLK09-77	331.8	3.76	544.2	Below LOD	18.36	0.0242	0.59	1.44	0.559	8.37	2.97	39.01	16.64	90.8	21.93	231.7	53.9	11860	141	220.4	13.6866
DDLK09-78	339.4	2.45	1126	0.0182	12.84	0.025	0.61	1.61	0.189	13.65	5.55	83.4	35.62	190.9	42.93	417.2	86.5	13030	136.8	352	21.2451
DDLK09-79	326.1	4.78	969	Below LOD	31.9	0.047	0.85	2.43	1.01	12.2	4.37	62.3	26.99	150.7	38.3	412	93	9490	118.8	171.8	10.2815
DDLK09-80	334.6	Below LOD	897	0.061	12.79	0.129	1.08	3.4	0.89	18.2	5.89	72.7	28.1	150.1	33.7	344	76.4	10570	119.8	130.9	9.2056
JJZG10-01	302.7	8.7	1448	Below LOD	56.24	0.099	2.07	4.89	0.908	26.67	9.44	119.8	46.37	230.1	48.31	439.4	87.9	9410	116.8	210.3	11.661
JJZG10-02	482.8	14.4	989	0.0131	12.3	0.077	1.39	3.39	0.396	17.88	6.51	82.3	31.1	150.3	31.34	288.7	55.8	10300	50.77	118.4	10.1145
JJZG10-03	518	3.81	465.2	Below LOD	9.63	0.0156	0.287	0.9	0.389	6.4	2.38	32.2	13.96	78.2	18.89	205.5	49.5	11030	52.9	120.7	11.3507
JJZG10-04	308.9	7.37	1282	Below LOD	42.06	0.151	2.67	5.09	0.316	27.2	8.93	112.3	41.77	204.3	42.23	385.6	75.8	9350	131.7	269.8	15.2452
JJZG10-05	303	6.71	760	Below LOD	13.54	0.076	1.42	3.11	0.132	17.15	5.69	69	25.33	124.5	25.54	234.8	49.09	8060	28.21	76	3.99924
JJZG10-06	329.6	7.79	1330	0.0113	12.87	0.132	2.29	4.91	0.611	26.49	8.88	110.7	43.16	212.1	42.98	389.1	77.4	8370	97.9	246	14.3819
JJZG10-07	332	3.94	1235	0.0079	50.9	0.041	0.74	2.33	0.8	16.3	5.88	85.6	36.4	206.7	47	466	100.7	11040	186.5	219.2	14.751
JJZG10-08	397.1	12.04	581.8	Below LOD	10.31	0.0249	0.52	1.88	0.286	11.58	3.92	48	18.5	91.8	19.87	188.9	38.43	11190	82.83	111.3	8.5824
JJZG10-09	300.8	8.62	2259	Below LOD	0.886	0.0465	1.05	4.11	0.082	34.2	13.74	187.1	73	349	70.5	623	119.2	12370	32.73	138.3	6.98371
JJZG10-10	300	7.67	1067	0.87	47.4	0.37	2.31	3.5	0.499	17.64	6.35	85.9	33.56	174.3	38.61	369.7	75	10590	135.6	259.9	14.2329
JJZG10-11	312.8	14.29	1187	Below LOD	14.9	0.094	2.15	5.6	0.747	27.4	8.47	100.9	37.28	182.2	37.7	339.3	67.7	11290	102.3	96.7	6.27403
JJZG10-12	314.3	7.64	805	Below LOD	21.68	0.048	0.9	2.15	0.691	13.77	4.68	62.2	25.37	138	31.44	313.3	67.8	9540	44.16	58.6	3.5324
JJZG10-13	362.7	9.57	434	0.041	5.13	0.0478	0.63	1.64	0.268	8.5	2.71	33.84	13.44	71	16.06	157.3	34.12	10430	73.1	131.9	8.85981
JJZG10-14	340.1	13.29	367.4	0.00045	8.2	0.015	0.4	1.19	0.228	6.63	2.168	28.53	11.43	59.1	13.38	128.8	26.99	11870	86.9	135.9	8.70898
JJZG10-15	298.9	7.77	1186	0.0117	47.6	0.073	1.64	3.55	0.389	20.5	7.18	93.6	36.21	189	42.31	387.3	79.8	10640	130.3	254.4	14.1508
JJZG10-16	299.6	8.11	1297	0.175	54.7	0.147	2.43	4.02	0.689	23.36	8.3	105.9	40.44	205.4	44.1	417.8	81.5	10420	164.1	271.4	15.112
JJZG10-17	513.4	3.74	1027	0.066	35.08	0.165	1.5	2.91	1.44	17.02	5.66	72.8	29.2	154.5	35.08	361	80.7	10880	132.8	447	40.4718
JJZG10-18	467	73.2	1151	0.333	14.23	0.422	4.87	6.78	0.54	30	8.91	104.5	36.3	178.4	35.5	315.3	62.2	10820	210.3	332.4	31.7465
JJZG10-19	247.2	15.6	1344	0.0093	76.2	0.158	2.73	5.8	1.36	32.2	10.11	120.3	44.7	204.4	42.69	378.7	71.6	9600	82.9	135.9	6.10785
JJZG10-20	482.9	3.09	498	Below LOD	7.84	0.0239	0.61	1.44	0.727	7.95	2.67	35.8	15.15	80.2	19.7	210	50.8	10470	43.1	139	11.6915
JJZG10-21	340.9	12.91	1325	0.02	14.72	0.312	4.72	7.74	2.87	35.7	10.69	120.5	42.59	201.2	41.42	370.6	74.2	9220	202.9	171.6	12.4037
JJZG10-22	314.4	2.77	1286	Below LOD	30.52	0.0258	0.59	2.02	0.493	16.52	6.44	91.7	39.36	215.4	49.26	475.2	100.1	12480	136.9	231.7	13.5106
JJZG10-23	304.5	7.45	1132	0.76	41.8	0.324	2.01	2.99	0.444	18.68	6.7	89.3	34.95	184.1	40.44	390.3	79.8	10440	96.6	207.2	11.3087
JJZG10-24	500.5	3.98	439.7	Below LOD	6.53	0.0108	0.34	1.12	0.559	7.81	2.44	32	13.34	70.3	16.8	178.5	43.29	11260	32.15	80.9	7.22162
JJZG10-25	331.5	10.2	555.4	Below LOD	14.08	0.0417	0.86	2.14	0.689	10.85	3.45	44.4	17.29	90.6	20.58	207.4	44.48	10510	87.6	115	7.3275
JJZG10-26	420	1.77	453.2	Below LOD	13.16	0.0094	0.262	0.94	0.49	6.72	2.47	33.3	13.74	74.8	17.73	184	42.26	12580	57.5	96.2	7.42866
JJZG10-27	336.7	4.85	2217	Below LOD	23.27	0.111	2.1	5.06	1.169	34.1	12.74	170.6	70	365.2	79.4	749	156.3	11310	226.9	350	22.0912
JJZG10-28	301.7	18.07	658	0.0078	10.82	0.128	2.2	3.78	0.353	18.1	5.31	62.5	22.1	107.3	21.94	201.2	42.88	6476	19.47	46.79	2.50219
JJZG10-29	439.3	6.37	1176	0.054	14.53	0.07	1.18	2.44	1.3	16.55	6.17	82.7	34.52	187.7	44.6	456.4	106.2	9970	70.9	199.7	15.3046
JJZG10-30	302.6	8.78	1022	0.0037	38.26	0.063	1.4	2.67	0.447	17.35	6.08	81.5	32.1	165.3	36.24	346.9	70.7	10060	103.9	201.1	11.0719
JJZG10-31	321.1	5.33	868	Below LOD	10.55	0.0317	0.73	1.68	0.571	10.55	4.13	59.4	25.91	145.1	34.02	350	82.3	10290	85.2	218.9	12.3067
JJZG10-32	324.8	10.5	2522	0.011	114	0.248	3.76	8.72	1.85	56.3	18.52	227.9	83.7	401.5	79.3	696	139.7	7900	284.9	158.5	12.7664
JJZG10-33	310.9	6.49	2462	0.0125	32.41	0.191	2.84	6.13	0.86	36.9	12.96	180.4	76.4	404.5	93.6	912	192.4	9520	465.3	591	34.2861
JJZG10-34	302	8.29	1061	0.0014	38.37	0.064	1.2	3.24	0.462	17.31	6.3	82.2	32.74	169.8	37.32	356.8	72.8	10170	112.4	213.5	11.751
JJZG10-35	436.9	11.89	778	Below LOD	11.86	0.0509	0.87	1.99	0.527	13.35	4.72	61.7	25.25	128.3	28.5	266.2	56.39	9410	38.07	84.03	6.63743
JJZG10-36	266.7	5.36	1687	0.158	124.2	0.213	2.59	3.93	0.53	19.6	7.67	109.1	46.9	271.3	64.2	641	139.8	12430	299.3	617	30.4143
JJZG10-37	300.5	14.74	1759	0.045	2.35	0.409	6.06	11.2	1.146	54.4	15.48	176.5	60.3	276	55.94	492.4	93.3	7780	121.9	312.9	16.5023
JJZG10-38	337.4	4.55	656.2	0.05	10.11	0.04	0.49	1.33	0.276	9.76	3.46	49.98	20.48	110.9	25.28	248.6	54.02	12220	106.2	204.4	12.5578
JJZG10-39	493.6	4.62	2110	0.0102	38.1	0.06	1.3	4.51	1.49	35.2	12.22	165	65.1	331	73.1	703	156	11390	163	321	28.9748
JJZG10-40	436.6	11.21	1474	0.0108	18.68	0.098	2.38	5.83	0.667	34.9	10.98	132.4	48.1	223.3	43.94	381.2	73.5	9410	117.8	161.8	13.7184
JJZG10-41	300.9	8.1	1073	0.141	37.7	0.147	1.45	2.71	0.52	17.2	6.49	83.9	33.7	178.6	40.3	390	79.8	9940	99.5	215.2	10.8366
JJZG10-42	508.7	2.14	529	Below LOD	16.06	0.0131	0.278	1.01	0.253	6.76	2.66	36.4	15.52	90.2	21.8	230	54	12180	39	128.6	11.3517
JJZG10-43	338.4	4.93	849	0.06	25.46	0.078	1	2.02	0.739	12.35	4.14	57.9	24.86	142.7	34.89	372.7	87.2	11800	248	310.2	20.5533
JJZG10-44	310.8	5.08	1645	Below LOD	4.39	0.095	1.97	6.37	0.183	40.1	12.52	153.2	56.7	259.5	50.2	435.3	83.5	11280	55.6	109.8	6.17361
JJZG10-45	469.2	8.65	1606	0.226	11.72	0.292	3.8	6.21	1.63	31.4	10.06	129.8	50.97	256	54.14	497.8	103.6	10090	79.7	151.1	13.1427
JJZG10-46	449.5	8.58	999	0.8	19.39	0.292	2.05	3.51	0.934	20.11	6.54	82.3	31.45	159.6	34.52	318.3	67.5	10380	88.7	175.4	14.4001
JJZG10-47	331.4	5.97	968	Below LOD	17.68	0.082	1.38	2.94	0.692	17.1	5.78	74.8	29.5	154.1	34.6	340	75	11950	212.1	289.7	18.3609
JJZG10-48	302.9	6.27	879	0.0081	39.03	0.0362	0.66	1.76	0.253	13.9	5.12	68.5	27.5	144.6	32.5	303.2	61	11490	91.3	206.6	11.0455
JJZG10-49	425.3	17.7	674	Below LOD	9.74	0.061	1.06	2.7	0.311	15.13	4.91	60.5	22.28	108.7	22.59	203.6	40.23	8740	47.73	95.7	7.45179
JJZG10-50	443.5	17.07	1353	0.0034	11.77	0.254	4.62	8.79	1.71	35	10.49	121.7	43.77	210.3	44.24	399.3	81	10820	181.2	180.1	16.5865
JJZG10-51	248.3	16.16	1254	0.0126	54.9	0.146	2.72	5.78	1.65	31.2	9.57	113.5	41.23	193.4	38.21	341.2	67.4	9020	48.06	79.09	3.62844
JJZG10-52	298.2	12.93	1812	0.054	9.45	0.644	9.17	12.37	0.693	58.1	16.1	182.9	62.89	277.3	52.23	445.1	88.7	6114	53.29	108.2	5.76078
JJZG10-53	345.9	12.76	1549	0.054	13.51	0.283	4.4	6.76	0.945	34.2	10.81	131.7	49.53	236	47.79	424	84.4	10920	244.2	260.4	18.1722
JJZG10-54	326	5.85	1235	19.9	85	5.98	26	7.39	0.789	24.02	7.48	95.9	37.82	199.9	43.8	415.3	87.1	12660	229.1	220.7	14.7549
JJZG10-55	321.6	3.82	1826	Below LOD	39.9	0.093	1.83	4.64	1.069	31	10.94	147.7	59.6	297.8	62.53	582	117.6	10710	109	139.6	8.63504
JJZG10-56	297.6	14.96	1279	0.0136	45.77	0.247	3.88	6.03	0.857	28.9	9.28	111.7	41.46	200.6	42.42	384.1	79.7	8200	78.3	125.3	6.92066
JJZG10-57	323.4	7.58	1707	0.0248	10.76	0.473	7.22	11.62	0.475	55.9	15.55	173.5	58.34	255.9	48.48	406.4	77.6	8500	119.9	213.2	12.6556
JJZG10-58	301.5	4.79	2450	Below LOD	0.708	0.0237	0.53	2.5	0.077	23.8	11.67	183.1	75.8	389	85.8	785	155.4	13200	28.65	247	11.9736
JJZG10-59	371.2	13.16	1577	0.0216	11.88	0.233	3.73	6.69	1.405	34.7	10.9	135.5	50.5	239.5	49.8	446	89.5	9280	138.4	161	11.7878
JJZG10-60	309.5	14.35	1489	0.0124	1.86	0.145	2.76	5.08	0.279	33	10.83	134.6	49.61	227.1	44.24	379.5	72.6	9470	65.9	131.8	7.33238
JJZG10-61	300.4	10.3	980	0.0058	39.84	0.075	1.34	3.01	0.565	16.94	5.98	79.3	30.69	157.5	34.06	319.2	65.4	10060	90.9	175.8	9.51566
JJZG10-62	318.9	6.76	647.1	Below LOD	6.26	0.0421	0.78	2.03	0.234	12.75	4.5	57	21.2	102.4	21.09	190.1	37.56	9530	69.3	210.6	11.5838
JJZG10-63	332.1	6.84	1219	0.214	31.84	0.203	2.01	3.28	0.781	18.79	6.84	92.1	36.73	195.7	44.51	433	91.6	11780	304.4	364.4	25.7555
JJZG10-64	333.9	19.5	904	0.017	10.84	0.192	2.96	5.37	1.074	22.93	6.95	78.4	28.04	139.8	29.79	283.4	60.5	10210	198.8	223	14.812
JJZG10-65	299.5	9.1	1263	3.9	50.2	1.25	5.9	4.95	0.79	23.7	8.24	102.4	41	201.4	44.4	418	82.9	9570	131.6	230.5	12.1309
JJZG10-66	338.3	6.13	360.9	Below LOD	11.03	0.0237	0.48	1.11	0.449	6.1	2.014	27.19	10.79	59	14.16	154	36.23	10060	68.9	105	6.62274
JJZG10-67	331.2	7.21	860	Below LOD	20.49	0.0467	0.89	2.46	0.883	14.63	5.14	66.7	27.11	143.8	32.54	318.5	68.1	9430	73.7	106	6.65251
JJZG10-68	322.3	4.04	662	0.022	23.38	0.0263	0.63	1.47	0.335	10.51	3.51	50.6	20.99	113.4	26.4	260.1	53.3	12380	127.1	163.8	10.0081
JJZG10-69	331.8	4.76	621.4	Below LOD	13.44	0.0302	0.55	1.41	0.337	8.04	2.96	43.3	18.67	105.3	24.31	252.4	56.79	11230	139.7	238.5	14.5558
JJZG10-70	470.1	3.99	946	Below LOD	16.28	0.0237	0.52	1.64	0.239	12.32	4.65	65.5	27.93	155.8	36.19	366.1	80.2	15140	140.9	410	33.5599
JJZG10-71	417.5	5.47	1507	Below LOD	14.3	0.0451	1.2	3.22	0.973	22.33	8.41	114.9	47.85	250.4	56.3	531.1	113.4	9130	52.7	146.8	10.6412
JJZG10-72	320.4	6.02	597.9	Below LOD	14.54	0.025	0.48	1.25	0.248	8.65	3.2	44.1	18.66	102.5	23.81	241.8	53.74	10620	98.5	150.3	8.98058
JJZG10-73	322.4	5.82	1938	0.15	37.54	0.115	1.5	3.43	1.076	25.2	9.56	140.6	58.4	314.7	71.6	692	144.6	11000	242.3	307.6	19.2255
JJZG10-74	365.7	10.45	941	Below LOD	16.14	0.068	1.25	3.34	0.768	20.8	6.6	79.2	29.1	142.2	29.24	272	53.8	11200	168.8	205.8	14.7665
JJZG10-75	439	15.44	694.2	Below LOD	8.4	0.066	1.34	2.82	0.422	15.56	4.93	59.2	22.38	107	22.5	206.7	42.07	9810	98	189	15.1084
JJZG10-76	298.3	26.1	1220	0.0119	38.71	0.203	3.18	5.82	1.333	27.3	8.77	103.8	38.96	189.4	38.89	348.3	70	7333	77.3	89	5.21544
JJZG10-77	301.6	13.23	836	Below LOD	33.98	0.088	1.74	3.08	1.039	17.46	5.88	71.5	26.76	132	27.45	245.3	49.85	8830	65.51	104.5	5.8289
JJZG10-78	479	15.2	1107	Below LOD	11.39	0.071	1.28	3.11	0.712	19.06	6.65	84.4	34.23	177.8	39.74	377.9	82.1	9350	35.56	105.2	8.84873
JJZG10-79	318.8	4.14	2005	0.0125	75.7	0.093	1.89	5.45	1.61	34.9	12.22	164.6	65.8	320.3	67.5	609.1	121.5	11470	261.7	245.7	16.184
JJZG10-80	460.1	14.66	1231	0.072	15.52	0.196	3.08	5.45	1.182	28	8.34	106	38.44	189.1	38.81	355.6	72.2	9600	231.5	345	32.1557
HJG01-01	246.7	5.99	1432	0.0021	45.47	0.172	2.51	6.18	1.76	31	10.47	127.7	46.96	224	46.47	417.5	82.4	10160	131	138	6.84695
HJG01-02	804.2	6.3	2713	0.042	1.45	0.082	0.95	3.9	0.099	33.1	15.41	228.2	86.3	425	89.1	790	156.9	14280	67.2	708	101.12
HJG01-03	304.4	10.17	804	Below LOD	3.95	0.0372	0.92	2.1	0.378	13.81	5.14	68.3	26.8	134.5	28.76	260.9	52	9180	36.95	89.3	4.81909
HJG01-04	240.6	13.89	932	0.0129	35.81	0.115	2.23	4.21	1.48	20.6	6.72	82	30.83	147.2	29.87	275	55.7	8230	98.9	95	4.76109
HJG01-05	465.3	7.38	1129	0.0015	12.37	0.12	2.54	6.31	0.049	33	9.96	116.3	39.9	176.4	33.35	276.8	51.3	10170	139.2	305.2	25.9677
HJG01-06	325.1	12.89	690	0.0021	13.95	0.087	1.45	2.94	0.704	14.93	5.14	62.4	23.24	110.5	22.96	204	41.6	9940	77	94.6	6.07545
HJG01-07	237.7	7.34	1106	0.0095	20.6	0.113	1.79	3.75	0.899	21.1	7.13	91.2	34.9	176.3	38.5	365	77.7	10930	204	215	10.4169
HJG01-08	272.6	4.5	1260	0.0016	12.03	0.0421	0.85	2.6	0.53	20.42	7.59	104.7	42.47	207.4	44.18	401.5	80.8	10670	112.2	199.9	10.0289
HJG01-09	265.5	1.99	1225	Below LOD	18.06	0.0365	0.67	2.29	0.206	16.47	6.47	93.5	38.91	206.6	44.95	428.1	89.1	12250	99.5	262.4	12.2535
HJG01-10	370.6	7.65	1979	0.671	64.7	1.203	10.51	11.31	3.17	44.1	14.08	169	63.6	310.3	66.1	608.4	123.9	10310	367.8	417.2	31.3229
HJG01-11	484.2	15.5	1197	1.5	15.78	2.33	14.73	11.9	2.61	31.7	9.88	113.7	38.33	174.3	35.33	300	57.9	10550	136.7	339.3	30.1007
HJG01-12	295.2	7.67	1076	Below LOD	28.88	0.077	1.39	3.46	0.682	19.24	6.98	91.1	34.4	172.7	37.6	338.5	68.8	10800	215.9	338.7	18.8046
HJG01-13	235.6	5.86	1761	0.21	55.4	0.425	3.33	5.28	1.18	28.2	10.3	137.8	54.2	283.3	62	580	120.6	11790	352.8	429.2	19.9599
HJG01-14	333.5	5.1	808	0.0055	10.54	0.121	2.17	4.31	1.014	18.89	5.89	70.7	25.59	128.2	28.39	275.7	58.5	11550	42.67	65.21	4.1616
HJG01-15	262.4	16.1	1864	16.9	76	8.1	42	19.6	2.66	49.7	15.2	172.3	61.7	286.8	57.4	504.7	94.5	9690	254.8	385.1	18.7055
HJG01-16	232.8	9.75	671	0.078	33.47	0.086	1.25	2.3	0.611	14.05	4.36	55.1	21.52	106.2	23.37	222.1	44.56	10510	155.4	201.2	9.30804
HJG01-17	297.5	24.4	1196	2	31.6	0.97	7.1	7.41	1.5	31.7	9.51	110.5	39.4	180	37.1	328	63.6	8350	28.77	29.25	1.76089
HJG01-18	322.8	6.59	499.1	Below LOD	8.26	0.0165	0.347	1.08	0.354	7.33	2.66	37.6	15.44	82.5	19.4	193.3	43.64	11140	80.69	135.6	8.14195
HJG01-19	309.9	6.73	1443	0.268	11.22	0.304	3.49	6.33	0.545	34.2	11	137.8	49.6	222	43.1	370	68.7	9820	84.7	163.9	9.29934
HJG01-20	228.8	6.56	2637	0.069	112.2	0.443	7.12	12.34	4.2	61.4	19.51	238.6	85.9	403.6	82	734	144	9550	437.2	429.9	20.0778
HJG01-21	310.3	2.96	1158	2.19	22.2	0.92	4.5	2.86	0.254	16.36	6.34	90.5	36.7	191.5	43.3	403	80.4	12560	185.2	532	28.656
HJG01-22	239.7	6.6	5980	Below LOD	32.5	0.088	1.71	7.73	2.84	64.7	29.55	446	188	972	209.8	1965	378.1	12590	213	414	18.0462
HJG01-23	314.4	6.37	2671	0.163	8.34	0.396	7.06	12.81	0.8	72.8	22.59	269.1	94.8	409.4	74.8	593	106.8	8910	126.5	217.2	12.2604
HJG01-24	339.7	16.32	1080	Below LOD	12.19	0.12	2.32	4.83	0.983	24.02	7.58	93.5	33.53	158.9	32.51	295.2	58.9	10790	154.2	153.4	10.6392
HJG01-25	238.3	4.7	2126	3.42	49.5	1.15	7.4	7.93	0.851	40.7	13.57	180.5	68.6	335.3	69	633	123.3	11850	281.5	397.6	18.0002
HJG01-26	224.5	25.1	348.6	Below LOD	19.42	0.0457	0.88	1.64	0.234	8.62	2.46	30.22	11.38	54.6	11.61	111.5	22.12	9960	60.5	86.3	3.69129
HJG01-27	287.2	2.82	130.2	Below LOD	1.48	0.0027	0.087	0.262	0.149	1.78	0.696	9.17	3.71	20.1	4.99	51	12.02	10100	35.31	143.5	6.94758
HJG01-28	339.8	4.13	2062	0.069	32.7	0.091	1.5	4.44	2.12	31.6	11.05	153.8	62.3	327	71.8	724	154.3	10680	237	275.7	19.4047
HJG01-29	509.2	6.96	705	0.0077	20	0.095	1.69	3.22	0.91	17.3	4.9	59.1	21.7	110.1	23.3	224	44.4	11690	139	150.5	15.2096
HJG01-30	331.8	5.41	945	Below LOD	25	0.149	1.73	3.08	1.123	17.08	5.38	71.7	28.49	150.1	35.1	352.5	80.3	10640	161.9	328	19.8828
HJG01-31	393.1	3.19	1035	Below LOD	37.63	0.0282	0.66	2.01	0.326	15.04	5.63	80.2	32.01	163.7	37.1	355.7	75.1	11940	212	399.4	28.9903
HJG01-32	287.4	4.81	1306	Below LOD	37.26	0.074	1.09	3.61	0.342	21.48	8.08	109.3	42.43	208.7	44.35	408.8	78.4	11390	208.6	372.2	19.6333
HJG01-33	335.7	9.44	2176	0.008	12.09	0.196	3.93	7.03	1.54	38.2	13.11	173.1	67.6	336.9	72.6	664.5	136.4	10350	113.5	138.5	9.19331
HJG01-34	319.5	10.87	1869	Below LOD	14.04	0.089	2.12	5.32	0.875	35.1	12.58	163.7	61.7	298	59.6	530	102.2	11140	104.3	147	9.00479
HJG01-35	291.3	11.3	2075	Below LOD	8.45	0.114	2.29	6.27	0.607	41.5	14.4	184.6	68.7	320.8	65	565.7	107.8	11080	113.1	188	10.1412
HJG01-36	276.8	7.49	2053	24.5	89.4	11.93	59.3	19.6	2.36	45.2	14.02	173.5	65.7	322.7	67.6	605	114.3	11180	182.6	442.1	21.4855
HJG01-37	405.6	4.97	1044	Below LOD	10.16	Below LOD	0.53	2.23	0.605	14.47	5.49	79.6	32.07	170.3	38.15	362	77.2	11590	69.5	156.7	11.4727
HJG01-38	305.7	19.5	631	Below LOD	15.89	0.0434	0.91	2.09	0.405	13.24	4.24	54.4	20.24	98.3	20.74	191.6	38.09	10500	92	127.6	7.43415
HJG01-39	329.2	5.26	2017	0.0011	49.1	0.096	1.93	5.08	1.78	32.5	11.4	153.9	62.1	326	71.1	679	141.6	8900	247	301	19.5998
HJG01-40	473.6	7.81	617.4	0.4	18.75	0.131	1.28	1.71	0.44	10.82	3.58	47.8	18.79	95.9	21.79	214.1	45.33	11550	169.5	282.6	25.1606
HJG01-41	317.4	3.97	717	0.0182	14.58	0.0444	0.65	1.44	0.499	8.85	3.54	50.2	21.82	120.9	29.29	312.1	69.6	10700	89	200.6	11.4093
HJG01-42	320.4	12.38	890	0.05	9.59	0.059	1.06	2.33	0.221	15.85	5.38	71	27.58	133.9	27.75	251	49.21	12110	80.7	136.2	8.10072
HJG01-43	492.8	8.95	922	0.068	8.76	0.286	4.11	7.05	0.75	30	8.46	92.7	30.9	135.4	26.15	224.9	41.7	10600	112.9	158.1	15.1048
HJG01-44	289.4	9.5	2059	0.029	12.7	0.33	6.48	12	1.28	58	18.24	209.9	70.4	305.7	56.4	457	82.8	9420	153.7	201.7	10.8859
HJG01-45	309.6	6.01	1560	7.34	40.8	2.76	15	7.94	0.269	34.6	10.98	139.1	52.76	242.3	47.33	404.7	73.7	9190	106.9	219.5	12.2029
HJG01-46	297.5	8.15	693	Below LOD	18.69	0.0412	0.6	2.13	0.385	12.1	4.32	57.7	22.45	112.9	23.72	228.4	44.55	10840	97.6	179	9.76517
HJG01-47	314.4	7.94	2633	0.113	63.1	0.848	11.02	16.31	7.22	66.9	19.85	230.8	82.7	399.3	87.3	864	177.7	9450	526.2	349.5	24.8081
HJG01-48	233.2	4.83	1365	0.92	25.22	0.329	2.69	4.66	1.06	24.9	8.54	110.7	43.1	218.2	46.9	452	94.1	11080	135.7	180.5	7.98221
HJG01-49	302.7	33.1	2650	0.118	36.9	0.313	4.64	9.48	1.42	49.5	16.84	224.6	84.8	417	88.2	825	165.4	10490	308	286	18.9122
HJG01-50	412.2	3.31	896	0.062	16.84	0.055	1.08	2.18	0.429	13.04	4.78	67.7	27.69	151.4	34.8	345.5	71.6	11810	124.6	280.2	20.7606
HJG01-51	408.4	16.2	2332	0.0179	21.17	0.237	4.45	9.94	2.98	62.8	19.16	230	80.2	351	66.5	553	105.9	9990	133.7	104.3	9.42377
HJG01-52	923	12.95	561	0.147	20.53	0.35	2.88	3.78	0.71	14.51	4.43	53.8	18.33	80.3	15.89	141.9	27.21	11160	78.9	306.4	53.583
HJG01-53	325.2	14.66	381.2	Below LOD	7.09	0.0211	0.272	1.06	0.161	6.93	2.42	30.4	11.77	57.2	12.09	111	22.08	11860	71.3	121.3	7.20969
HJG01-54	435.8	78.5	3706	6.23	153.1	13.05	82.9	57.6	17.21	131.2	36.4	377	119.6	525	101.9	897	169.2	8920	1180	577	63.7141
HJG01-55	290.8	21.2	692	0.055	9.07	0.602	8.58	8.95	0.448	31.8	7.3	78.1	25.09	107.6	20.54	182.6	38.2	6162	28.95	28.87	1.69725
HJG01-56	244.3	16.4	1814	0.0287	23.71	0.281	4.85	9.41	3.57	47.8	14.19	168.6	59.3	271	53	467	89.5	9120	100.5	74.3	3.93204
HJG01-57	288	9.66	1171	Below LOD	2.85	0.03	0.92	2.37	0.051	19.67	7.17	98.8	37.85	183.8	38.1	336.2	64.4	12040	106.6	305.5	15.2202
HJG01-58	314.8	6.64	1058	11.58	38	4.46	22.3	6.84	0.843	18.43	6.02	79.6	31.81	171.4	38.67	386.4	82.4	10680	42.35	107.3	5.92875
HJG01-59	296.9	15.48	1287	23.5	65.9	7.45	32.7	11.46	1.51	33.4	9.92	116.6	41.62	194.4	38.86	345.7	68.9	7342	63.26	96.4	5.40505
HJG01-60	225.2	5.67	1549	0.079	31.9	0.137	2.1	4.38	1.2	26.3	8.96	120.3	46.6	240.7	54.2	528	107.2	11180	184	200.8	9.43745
HJG01-61	532.6	6.45	1571	0.049	9.74	0.333	4.44	7.72	2.43	35.4	10.77	130.9	48.63	233.1	51.92	509.5	108.8	8360	294.9	304.9	33.4004
HJG01-62	231.1	14.3	2050	0.0063	53.2	0.158	3.06	6.77	2.67	40.9	13.94	180.2	64.9	306.3	60.8	531	100.9	8390	258.9	207.4	10.2791
HJG01-63	302.5	3.14	2231	0.0082	22.24	0.153	3.45	9.37	0.42	56.7	18.83	226.3	79.3	347.7	62.8	515.6	91.5	6801	91.3	229.5	12.221
HJG01-64	333.1	6.8	1305	4.99	24.7	1.74	9.15	5.08	0.765	23.32	8.05	104.8	41.24	207.3	46.3	441.1	88.4	9430	59.07	125.8	7.53835
HJG01-65	303	7.78	1671	0.95	16.4	0.43	4.42	7.27	1.58	39.6	12.65	156.7	56.1	259	50.5	441	82.4	9820	86.4	133.1	7.46088
HJG01-66	310.5	1.72	1185	0.025	7.77	0.031	0.32	1.33	0.131	14.2	6.06	91.3	37.6	196.9	43.9	415	78.2	12470	97.6	439	21.8369
HJG01-67	338	2.69	1606	0.037	27.58	0.1	1.84	4.12	0.7	24.6	8.67	114	48.5	258	60.4	598	135.6	11930	275	365	24.5094
HJG01-68	343.7	3.15	1215	Below LOD	19.1	0.0306	0.87	2.12	0.86	16.7	6.1	87.7	35.6	196	48.1	496	109.1	11120	130	236.5	14.8991
HJG01-69	289.1	12.58	1214	0.0081	27.55	0.122	1.88	4.43	0.98	25.02	8.48	106	39.48	189	38.51	349.4	67.6	9710	75.65	104.2	5.7526
HJG01-70	436	4.26	482.2	Below LOD	6.51	0.0373	0.86	1.77	0.814	9.06	2.83	36.42	14.15	78	19.49	214.7	50.92	11790	31.11	71.1	5.55317
HJG01-71	240	10	1407	24.9	68	9	45	16.5	1.48	49.8	13.64	144.2	45.94	199.3	36.73	306.8	56.7	10440	120.4	194.2	8.61778
HJG01-72	278.4	2.67	1595	0.0135	20.3	0.097	1.6	4.36	0.14	25.52	9.1	126.1	50.08	250.9	54.8	517.3	103.1	10290	183	386.8	19.2469
HJG01-73	237	3.39	1429	2.09	66.7	0.68	3.79	3.67	0.908	19.91	7.34	101.8	42.76	231.9	53.69	528.1	110.4	11610	317.3	379	17.4528
HJG01-74	410.3	6.2	1443	Below LOD	14.28	0.06	1.26	3.32	0.77	23.6	8.45	115.1	45.6	231.8	49.4	476	97	11390	114.1	201.4	15.3525
HJG01-75	238.5	14.11	1458	0.0096	29.05	0.223	3.46	6	2.25	28.7	9.49	119.7	45.71	224.2	47.7	453.5	94.1	8670	127.9	107.3	5.37013
HJG01-76	300.5	14.5	2460	0.572	20.1	1.31	11.2	14.6	5.12	59.9	18.43	213	77.3	382	84.2	816	158.4	6140	972	707	46.8954
HJG01-77	490.2	20	1533	1.23	13.9	2.44	16.8	14.8	2.41	45.2	14.01	155.4	50.4	222.8	42.48	360.8	65	12450	199.3	539.2	47.1053
HJG01-78	451.1	6.82	1542	0.67	24.2	0.506	4.62	6.45	1.73	36.2	10.72	134.4	48.6	231	48.1	440	87.1	11030	354	451	40.6764
HJG01-79	405.2	10.99	1893	0.016	29.1	0.182	3.51	7.26	1.66	40.6	12.89	166.1	60.2	290	59.4	522	101.3	10410	244	245.7	20.1241
HJG01-80	388.3	7.65	1170	0.0306	16.84	0.115	1.79	3.56	0.838	20.01	6.56	88.8	35.44	187.6	43.78	441.4	97.5	11120	130	176.7	13.3576
HXG95-01	338.8	4.88	592	0.0048	10.65	0.084	1.36	2.33	0.872	11.27	3.47	43.3	17.68	95.9	22.49	245.2	57.2	11480	117.8	148.1	9.64498
HXG95-02	310.5	10.48	1009	Below LOD	7.26	0.079	1.25	2.93	0.521	17	5.84	78.5	31.11	160.2	35.67	339.2	73.6	8540	55.22	145.2	8.07233
HXG95-03	297.3	13.8	1190	0.0057	9.83	0.086	1.5	3.6	0.587	21.7	7.49	97.7	37.65	184.7	37.4	339.1	67.1	9670	128.5	219.7	12.1193
HXG95-04	489.1	3.96	867	Below LOD	3.64	0.0157	0.231	0.79	0.371	8.51	3.57	54.2	25.7	146.8	35.3	378	89.4	12120	35.8	91.9	7.89494
HXG95-05	310.4	8.42	1361	Below LOD	6.9	0.077	1.14	3.2	0.52	22.3	7.79	106.4	42	215.2	45.38	427	90.6	9960	64.7	161.3	8.76247
HXG95-06	328.7	13.7	516.1	Below LOD	17.38	0.08	1.37	2.54	0.433	12.94	4.02	47.4	17	80.2	16.59	149.1	29.93	10280	93.3	129.5	8.1579
HXG95-07	344.3	5.4	503	Below LOD	9.6	0.0293	0.62	1.36	0.442	7.45	2.57	36.6	15.39	84.6	20.82	214.3	49.5	11410	73.4	109.6	7.03812
HXG95-08	449.1	8.55	1102	0.0117	18.94	0.071	1.06	1.93	0.889	14.26	5.1	72.1	32.86	183.4	43.55	449.1	99.6	9740	109.1	233.2	18.9849
HXG95-09	296.3	9.86	1252	0.0008	36.1	0.094	1.64	4.29	0.89	22.9	8.1	103.9	39.42	193.8	41.61	394.2	77.7	9920	98.4	157.1	8.55805
HXG95-10	299.2	10.96	935	0.0203	12.23	0.239	3.31	4.44	1.88	20.04	6.48	79	29.52	146.9	32.05	309.2	65.2	8890	89.9	98.4	5.84017
HXG95-11	296.5	11.09	1500	5	55.2	1.68	9.8	7.33	1.95	32.4	10.46	128.8	49.1	231	47.6	436.8	84.6	9180	108.5	156.6	8.83131
HXG95-12	327.1	18.3	538.4	0.0006	14.31	0.175	2.21	3.71	0.632	16.45	4.61	52.4	17.95	83.1	16.9	155.6	31.62	9220	107.7	178.2	10.869
HXG95-13	324.9	16.42	418	Below LOD	12.9	0.0561	1.04	2.29	0.331	11.07	3.4	40.1	13.47	63.4	12.51	114	22.19	9760	73	110	6.6795
HXG95-14	297.6	9.71	1627	0.0058	39.17	0.211	3.85	6.87	1.51	35.5	11.96	147.6	52.2	251	51.4	461	88	9680	104.9	163.9	9.20111
HXG95-15	303.7	10.91	1337	0.00044	4.32	0.056	1.22	3.12	0.729	24.5	8.69	115.4	44.22	213.9	44.68	405.4	80.9	11180	43	92	4.97242
HXG95-16	469.6	10.24	1163	Below LOD	11.16	0.131	2.78	5.92	0.902	27.63	8.32	99.5	36.38	174.8	34.95	317.5	63.1	11250	82	169.4	14.4281
HXG95-17	439.8	30	1734	0.073	12.46	0.595	8.37	12.24	0.879	50.5	14.28	162.5	55.8	252.2	49.43	420.9	80.1	9100	227.7	299.6	25.7502
HXG95-18	306.9	12.1	954	0.266	39	0.117	1.23	2.02	0.264	14.72	5.35	74.2	29.78	150.6	33.2	314	60.5	11000	84	185.2	10.0423
HXG95-19	427.5	18	669	Below LOD	13.89	0.057	1	1.93	0.444	12.18	4.15	54.7	21.37	106.2	23.5	214.7	45	9080	46	81.4	6.55087
HXG95-20	321.1	18.6	604.9	0.0011	27.08	0.1	1.58	3.04	0.721	14.83	4.59	53.5	19.49	95.4	20.28	191	38.57	9150	61.17	83.41	5.13455
HXG95-21	446.6	9.06	1384	0.52	17.35	0.329	3.67	5.95	0.933	30	9.41	116.5	43.28	212.4	43.5	396.2	76.9	11250	156.7	290.3	23.8826
HXG95-22	469	10.76	542.3	Below LOD	8.29	0.0257	0.66	1.73	0.32	9.45	3.41	42.6	16.88	85	18.64	178.2	37.12	10730	36.17	103.9	8.60784
HXG95-23	326.5	9.2	1115	0.0118	14.65	0.217	3.13	5.77	1.05	25.1	7.47	92.2	34.8	174.7	37.5	363	74.9	11790	164.5	172.5	11.4655
HXG95-24	304.5	7.28	953	Below LOD	2.13	0.0404	0.86	2.59	0.112	14.7	5.76	76	30.64	152	32.54	295.6	59.7	9430	37.12	125.1	6.57513
HXG95-25	319.7	3.35	1146	Below LOD	14.73	0.0437	1.18	3.39	0.102	19.19	7.14	95.9	37.23	184.8	37.6	334.5	64.7	9890	57.2	131.1	7.45404
HXG95-26	327.1	2.67	547	0.0198	34.2	0.0449	0.82	1.63	0.849	9.84	3.29	40.5	16.45	87.8	20.6	215.1	49.6	11200	230	315	20.0893
HXG95-27	460.5	9.32	558.6	Below LOD	9.86	0.0294	0.51	1.45	0.332	9.95	3.41	47.1	18.35	90.4	19.32	187.4	37.34	10630	39	112.4	9.12683
HXG95-28	525.7	3.75	872	2.68	13.37	1.1	5.81	2.88	0.546	14.84	5.3	67.8	27.69	139.1	29.56	292.1	64.7	10450	30.8	97.1	9.02416
HXG95-29	434.6	11.57	974	9.2	44.7	2.74	10.8	4.72	0.654	18.13	6.1	76.9	30.51	156.7	34.93	337.5	70.8	8640	49.45	88.6	7.18343
HXG95-30	329.7	4.16	647	Below LOD	25.63	0.0398	0.84	1.86	0.818	10.72	3.71	48.1	19.41	102.6	24.58	253.6	57.6	11680	250.2	281.6	18.5681
HXG95-31	299.7	6.82	869	Below LOD	15.59	0.047	0.89	2.38	0.463	15.56	5.33	69.8	27.71	142.6	31.09	291.9	60.3	9200	35.31	67.33	3.66929
HXG95-32	414.8	4.98	1117	Below LOD	12.06	0.0362	0.8	2.23	0.865	16.38	5.85	83.6	34.92	184.8	41.57	413.6	87.5	9760	36.21	67.9	5.19079
HXG95-33	307.4	17	637	Below LOD	1.066	0.0418	0.66	2.15	0.157	13.73	4.51	57.3	21.49	102.7	20.39	179.1	34.93	9090	28.41	63.96	3.52808
HXG95-34	318.9	7.63	598.7	0.61	15	0.17	1.27	1.83	0.369	9.98	3.49	47.4	18.55	97.5	22.02	216.7	45.91	11960	158.6	236.1	14.3004
HXG95-35	283	17.5	1125	0.003	26.36	0.096	1.92	3.6	1.51	22.1	7.49	94.7	35.84	179.5	37.77	345.3	70.1	7890	21.03	30.89	1.64577
HXG95-36	329.7	6.45	376.9	0.0005	5.82	0.0373	0.69	1.22	0.558	6.31	2.15	26.19	10.82	61.2	15.15	169.1	42.47	9730	35.88	71.8	4.30944
HXG95-37	463.6	12.24	576.2	Below LOD	11.85	0.061	1.02	2.31	0.643	12.49	3.75	47.8	17.92	90.2	20.09	193.6	40.88	9390	50.35	96	8.25292
HXG95-38	424.7	4.6	1776	0.064	69.6	0.253	4.11	7.08	2.44	37.4	11.71	145.9	53.8	267.6	56.7	531	109.1	9490	257	408	34.7912
HXG95-39	298.9	6.36	935	Below LOD	17.29	0.078	1.51	3.54	0.14	20.05	6.59	83.7	31.19	149.2	31.41	285.8	56.8	9400	44.53	142.9	7.33472
HXG95-40	325.7	2.55	1337	0.0066	9.82	0.069	1.09	3.01	0.096	21.48	7.93	109	43.16	217.5	45.38	415.3	79.1	11690	195.2	508.2	29.3079
HXG95-41	322.4	3.52	816	Below LOD	17.99	0.0384	0.71	2.04	0.143	11.83	4.39	59.4	25.06	134.8	31.2	313.4	64.9	11780	114.3	334.1	18.9065
HXG95-42	299.7	8.11	1383	0.91	42.7	0.195	2.65	5.18	0.248	28.7	9.52	121.3	46.2	219.3	46.1	415	79.2	9700	141.7	298	15.8414
HXG95-43	471.9	9.06	536.1	Below LOD	7.42	0.0194	0.49	1.43	0.265	9.6	3.32	42.2	16.7	84.6	18.64	177.9	37.14	11410	31.46	103.2	8.56963
HXG95-44	271.6	2.16	1864	0.127	21.14	0.143	1.94	5.26	0.351	37.1	13.65	174.7	65.5	294.5	56.8	459	80.9	8020	62.7	206.9	9.73426
HXG95-45	339.4	4.29	1547	0.057	44.3	0.089	1.09	2.68	0.825	17.28	6.88	100.7	44.54	259.7	63.2	663	145.6	10540	192.6	302.3	19.5707
HXG95-46	333.3	8.42	435	Below LOD	9.66	0.018	0.49	1.15	0.425	7.57	2.56	34.6	13.82	73.3	16.26	165.9	36.7	10690	47.2	64.4	4.16431
HXG95-47	300.4	5.98	1874	Below LOD	109.2	0.099	1.81	4.59	0.695	33.1	12.37	156.9	61.3	297.7	59.3	508	94.3	6258	58.78	116.8	6.37997
HXG95-48	293.7	7.82	1488	0.0105	16.18	0.376	7.18	11.67	0.681	48.8	13.78	149.2	50.46	228.6	43.97	377.1	75.2	7660	46.48	94.8	5.07296
HXG95-49	450.4	16.8	508.7	Below LOD	17.51	0.101	1.64	2.95	0.597	14.28	4.27	46.2	16.53	76.4	15.47	147.1	29.34	9640	82.7	137.2	11.7186
HXG95-50	304.7	15.05	6014	0.188	329.1	1.745	33.3	56.3	12.14	229.2	62.6	649	214.6	892	161.8	1315	240.9	5822	115.5	58.92	4.52683
HXG95-51	339.1	7.89	447	Below LOD	7.79	0.0355	0.71	1.64	0.434	8	2.65	33.6	13.49	72.7	17.39	184	41.3	10500	49.4	67.7	4.38201
HXG95-52	311.8	5.77	623	Below LOD	2.52	0.0191	0.63	1.52	0.125	10.34	3.95	49.8	20.18	100.8	22.27	203.9	40.83	8860	92.7	223.3	12.5143
HXG95-53	270.1	20.3	671	Below LOD	12.21	0.079	1.34	3.14	0.96	15	4.94	61	22.27	106.5	22.26	205	40.76	8370	27.54	31.87	1.72624
HXG95-54	320	4.5	1309	0.53	39.1	0.294	2.73	4.48	1.04	22.5	7.44	101.2	40.6	210.9	47.7	460	98.5	11110	229	245.5	16.1771
HXG95-55	312.8	10.08	1745	0.0115	34.25	0.15	2.63	5.71	2.5	31.8	10.91	138.3	55.62	275.1	58.1	536.9	112.6	8230	210.8	185.2	12.3076
HXG95-56	326.1	4.3	1449	Below LOD	12.08	0.134	2.29	5.52	0.335	30.8	10.33	128.2	48.3	226.1	45.1	400	76.7	10890	176.9	474	27.2957
HXG95-57	321.1	12.8	823	0.0011	16.3	0.11	2.03	5.1	0.814	26.2	7.62	82.6	27.52	119.2	23.09	195.7	35.95	10670	143.2	173.5	11.0266
HXG95-58	429.4	6.3	503	Below LOD	7.05	0.0392	0.62	1.18	0.442	6.81	2.51	33.3	14.72	85.4	21.37	234.6	56.1	9870	66.7	115.7	9.33528
HXG95-59	336.9	13.4	1155	Below LOD	7.02	0.096	1.87	4.94	0.615	26.5	8.31	100.1	36.87	175.1	35.04	304	59.4	10660	128.1	157	10.5507
HXG95-60	304.9	7.2	1454	0.062	11.84	0.093	1.38	3.97	0.67	26.34	9.74	126.9	48.87	234.4	46.7	410.2	80.2	10990	93.7	192.1	10.6832
HXG95-61	345.3	12.13	756	0.0084	8.46	0.126	1.59	3.21	0.343	16.99	5.22	62.1	23.65	118.8	25.67	243.7	49.76	10640	194	268.6	18.0152
HXG95-62	436.7	4.14	902	0.0021	14.71	0.0332	0.6	1.69	0.6	12.94	4.86	68.8	28.8	154.2	34.1	336	73.2	10780	54.1	138.3	10.9104
HXG95-63	327.1	4.54	405.6	Below LOD	8.64	0.0296	0.41	1.13	0.426	5.53	2.08	27.75	12.04	67.1	17.48	197.1	47.7	11260	72	121.2	7.4525
HXG95-64	329	11.2	593.6	Below LOD	16.53	0.106	1.54	3.98	0.474	16.35	5.05	57	19.67	91	18.4	161	30.97	11150	114.2	172.7	10.8547
HXG95-65	304.9	2.6	2463	7.7	56.6	3.33	17.9	10.12	0.022	47.4	17.36	218.9	83.8	390.1	76.9	635.3	113.7	11480	175.8	445.1	24.2768
HXG95-66	436.8	8.8	750	Below LOD	14.18	0.0273	0.64	1.87	0.331	13.19	4.56	61.1	23.62	123.3	26.49	245.9	48.91	12290	150.5	268	21.9647
HXG95-67	331.7	3.92	967	Below LOD	32.6	0.0501	0.62	1.51	0.624	10.74	4.23	60.8	27.81	167.1	42.97	473.9	111	11100	233.2	360.3	22.7144
HXG95-68	306.8	3.13	2337	37.3	131.4	15.4	74.9	24.4	0.209	61.6	18.19	215.1	79	367.4	70.6	589	107.3	11120	149.3	371.3	20.3324
HXG95-69	311.7	7.35	540.7	Below LOD	10.73	Below LOD	0.41	1.29	0.369	8.87	3.05	42.3	17.26	90	20.32	199.6	42.39	10980	78.5	127.2	7.45574
HXG95-70	323.8	16.06	876	0.0115	6.13	0.128	2.07	4.19	0.751	20.36	6.66	77.4	28.87	139.2	28.96	264.9	52.81	9240	90.7	201.8	11.7669
HXG95-71	316.1	6.8	872	0.63	21.6	0.277	1.31	1.96	0.58	11.9	4.26	59.4	26.09	149.7	35.8	386	87.5	11010	126	180.4	11.1863
HXG95-72	317.9	13.02	408.5	Below LOD	0.691	0.0264	0.66	1.92	0.12	9.92	3.15	38.6	14.45	68.4	14.28	136.3	29.99	5561	5.22	17.09	0.933225
HXG95-73	305.5	14.42	1024	0.0137	1.193	0.136	2.74	5.55	0.169	29.4	9.07	101.2	35.93	158.7	30.43	269	53.9	7110	12.5	28.79	1.55828
HXG95-74	316.6	7.59	1624	0.001	2.41	0.118	2.24	5.94	0.268	36	12.41	150.6	54.9	255.8	49.1	423	78.8	10470	95	213.2	12.2559
HXG95-75	436.9	9.33	1364	0.116	51.75	0.133	2.38	4.12	1.49	23.05	7.93	103.5	42.29	220.1	47.71	450.9	93.7	8060	83.5	106.4	9.2336
HXG95-76	508.4	5.59	534.2	Below LOD	7.9	0.023	0.34	1.08	0.467	6.96	2.47	35.33	15.69	89.9	22.75	246.9	61.5	9690	31.8	93.7	8.55499
HXG95-77	332.9	10.99	809	0.0145	8.74	0.098	1.34	2.99	0.568	15.73	5.1	64.8	25.55	132.2	30.09	299.9	63.4	10760	89.1	135.7	8.59024
HXG95-78	317.3	4.06	1424	7.6	39.6	2.95	14.3	6.64	0.128	26.5	9.33	117.3	46.68	227.3	46.95	413.9	79.3	10440	82.3	177.8	10.135
HXG95-79	300.2	10.13	3194	Below LOD	28.33	1.318	22.95	33.3	0.477	125.9	32.58	350.5	115.3	485	92.3	788	152.5	5841	163.5	252.8	14.4093
HXG95-80	513	4.28	699	Below LOD	12.78	0.099	1.52	2.52	1.03	13.03	4.04	51.4	21.14	115.5	27.83	294.4	68.2	9320	55.7	165	14.9934
